# Supplementary material for: Human LY9 governs CD4+ T-cell IFN-γ immunity to Mycobacterium tuberculosis
Source: Sci Immunol. Author manuscript; Available in PMC 2025 Jul 10. (PMC12242830; doi:10.1126/sciimmunol.ads7377)
Supplement: Data File 1 [file NIHMS2092213-supplement-Data_File_1.xlsx]

## Sheet: Figure1B
Gene	Gene.name	Cell.type	nTPM
ENSG00000122224	LY9	Adipocytes	0.3
ENSG00000122224	LY9	Alveolar cells type 1	0.1
ENSG00000122224	LY9	Alveolar cells type 2	0
ENSG00000122224	LY9	Astrocytes	0.3
ENSG00000122224	LY9	B-cells	242.6
ENSG00000122224	LY9	Basal keratinocytes	0.8
ENSG00000122224	LY9	Basal prostatic cells	0.8
ENSG00000122224	LY9	Basal respiratory cells	0.1
ENSG00000122224	LY9	Basal squamous epithelial cells	0.4
ENSG00000122224	LY9	Bipolar cells	0.2
ENSG00000122224	LY9	Breast glandular cells	0.5
ENSG00000122224	LY9	Breast myoepithelial cells	0.7
ENSG00000122224	LY9	Cardiomyocytes	0.1
ENSG00000122224	LY9	Cholangiocytes	0
ENSG00000122224	LY9	Ciliated cells	0.3
ENSG00000122224	LY9	Club cells	0.3
ENSG00000122224	LY9	Collecting duct cells	0
ENSG00000122224	LY9	Cone photoreceptor cells	0
ENSG00000122224	LY9	Cytotrophoblasts	0.1
ENSG00000122224	LY9	dendritic cells	61.9
ENSG00000122224	LY9	Distal enterocytes	0.1
ENSG00000122224	LY9	Distal tubular cells	0
ENSG00000122224	LY9	Ductal cells	0
ENSG00000122224	LY9	Early spermatids	0.1
ENSG00000122224	LY9	Endometrial stromal cells	0.1
ENSG00000122224	LY9	Endothelial cells	0.6
ENSG00000122224	LY9	Enteroendocrine cells	0.6
ENSG00000122224	LY9	Erythroid cells	20.1
ENSG00000122224	LY9	Excitatory neurons	0.1
ENSG00000122224	LY9	Exocrine glandular cells	0
ENSG00000122224	LY9	Extravillous trophoblasts	0.1
ENSG00000122224	LY9	Fibroblasts	1.3
ENSG00000122224	LY9	Gastric mucus-secreting cells	1.2
ENSG00000122224	LY9	Glandular and luminal cells	0.1
ENSG00000122224	LY9	granulocytes	0.5
ENSG00000122224	LY9	Granulosa cells	0.2
ENSG00000122224	LY9	Hepatocytes	0.8
ENSG00000122224	LY9	Hofbauer cells	1.6
ENSG00000122224	LY9	Horizontal cells	0
ENSG00000122224	LY9	Inhibitory neurons	0.1
ENSG00000122224	LY9	Intestinal goblet cells	0
ENSG00000122224	LY9	Ionocytes	0.4
ENSG00000122224	LY9	Kupffer cells	4.4
ENSG00000122224	LY9	Langerhans cells	37.4
ENSG00000122224	LY9	Late spermatids	0.1
ENSG00000122224	LY9	Leydig cells	0
ENSG00000122224	LY9	Lymphatic endothelial cells	0.1
ENSG00000122224	LY9	Macrophages	5.7
ENSG00000122224	LY9	Melanocytes	0
ENSG00000122224	LY9	Mesothelial cells	1.1
ENSG00000122224	LY9	Microglial cells	1.8
ENSG00000122224	LY9	monocytes	2.4
ENSG00000122224	LY9	Mucus glandular cells	0.9
ENSG00000122224	LY9	Muller glia cells	0
ENSG00000122224	LY9	NK-cells	18
ENSG00000122224	LY9	Oligodendrocyte precursor cells	0
ENSG00000122224	LY9	Oligodendrocytes	0.1
ENSG00000122224	LY9	Oocytes	0
ENSG00000122224	LY9	Ovarian stromal cells	0.1
ENSG00000122224	LY9	Pancreatic endocrine cells	0
ENSG00000122224	LY9	Paneth cells	0
ENSG00000122224	LY9	Peritubular cells	0
ENSG00000122224	LY9	Plasma cells	84.4
ENSG00000122224	LY9	Prostatic glandular cells	1.4
ENSG00000122224	LY9	Proximal enterocytes	0
ENSG00000122224	LY9	Proximal tubular cells	0.2
ENSG00000122224	LY9	Rod photoreceptor cells	0.3
ENSG00000122224	LY9	Salivary duct cells	0.3
ENSG00000122224	LY9	Schwann cells	3.9
ENSG00000122224	LY9	Secretory cells	0.1
ENSG00000122224	LY9	Serous glandular cells	1.9
ENSG00000122224	LY9	Sertoli cells	0
ENSG00000122224	LY9	Skeletal myocytes	0
ENSG00000122224	LY9	Smooth muscle cells	1.1
ENSG00000122224	LY9	Spermatocytes	0.1
ENSG00000122224	LY9	Spermatogonia	0.1
ENSG00000122224	LY9	Squamous epithelial cells	0.5
ENSG00000122224	LY9	Suprabasal keratinocytes	0.5
ENSG00000122224	LY9	Syncytiotrophoblasts	0.2
ENSG00000122224	LY9	T-cells	44.6
ENSG00000122224	LY9	Undifferentiated cells	0.1

## Sheet: Figure1G
Chromosome	Position	rsIDs	Reference	Alternate	CADD	AF	MutType	MutLabel	Cohort	HOM	HomType
1	160769624	rs768434706	T	A	21.1	1.59066e-05	In-frame	I69N	gnomAD	1	Homozygous
1	160769650	rs199601456	G	A	0.051	7.42385e-05	In-frame	V78I	HGID	1	Homozygous
1	160769690	rs35759983	G	A	0.021	0.00256999	In-frame	R91H	gnomAD	3	Homozygous
1	160769735	rs183360985	G	A	8.623	0.00118071	In-frame	R106Q	gnomAD	2	Homozygous
1	160783426	rs1355622179	A	G	16.29	8.0066e-06	In-frame	E152G	gnomAD	1	Homozygous
1	160783480	rs141483008	TCTC	T	16.39	0.00295347	In-frame	S171del	gnomAD	10	Homozygous
1	160783557	rs35923801	C	A	0.001	0.00937619	In-frame	P196T	gnomAD	24	Homozygous
1	160784515	rs749426591	G	A	17.42	2.80045e-05	In-frame	V346I	gnomAD	1	Homozygous
1	160786549	rs141800928	A	G	0.027	0.00573042	In-frame	N413S	gnomAD	27	Homozygous
1	160788067	rs74124285	G	A	0.001	0.0131772	In-frame	V468I	gnomAD	227	Homozygous
1	160793560	rs509749	A	G	0.004	0.541946	In-frame	M602V	gnomAD	44034	Homozygous
1	160769595	rs763811636	AG	A	22.4	9.90561e-05	Frameshift	G61Vfs*3	HGID	2	Homozygous
1	160783545	rs757039209	AC	A	22.5	0.000167026	Frameshift	P193Qfs*66	gnomAD	1	Homozygous
1	160784530	rs759620827	CAT	C	23.8	0.000264206	Frameshift	H351Rfs*22	HGID	1	Homozygous

## Sheet: Figure1H
Sample.ID	Donor	Immune.cell	ENSG.ID	Gene.name	nTPM
940	a	eosinophil	ENSG00000122224	LY9	0.2973
941	a	classical monocyte	ENSG00000122224	LY9	1.2271
942	a	intermediate monocyte	ENSG00000122224	LY9	0.9222
943	a	non-classical monocyte	ENSG00000122224	LY9	0.6525
944	a	MAIT T-cell	ENSG00000122224	LY9	101.685
945	a	gdT-cell	ENSG00000122224	LY9	99.643
946	a	total PBMC	ENSG00000122224	LY9	33.7849
947	a	plasmacytoid DC	ENSG00000122224	LY9	97.4828
948	a	myeloid DC	ENSG00000122224	LY9	8.0241
949	a	naive B-cell	ENSG00000122224	LY9	41.5278
950	a	memory CD8 T-cell	ENSG00000122224	LY9	130.837
951	a	NK-cell	ENSG00000122224	LY9	11.0287
952	a	memory CD4 T-cell	ENSG00000122224	LY9	94.3178
953	a	naive CD4 T-cell	ENSG00000122224	LY9	101.827
954	a	naive CD8 T-cell	ENSG00000122224	LY9	115.169
955	a	memory B-cell	ENSG00000122224	LY9	59.3374
956	a	T-reg	ENSG00000122224	LY9	74.5899
957	a	neutrophil	ENSG00000122224	LY9	0.4558
958	b	classical monocyte	ENSG00000122224	LY9	1.0396
959	b	eosinophil	ENSG00000122224	LY9	0.0331
960	b	gdT-cell	ENSG00000122224	LY9	126.975
961	b	intermediate monocyte	ENSG00000122224	LY9	2.3745
962	b	MAIT T-cell	ENSG00000122224	LY9	135.896
963	b	memory B-cell	ENSG00000122224	LY9	63.008
964	b	memory CD4 T-cell	ENSG00000122224	LY9	95.715
965	b	memory CD8 T-cell	ENSG00000122224	LY9	106.832
966	b	myeloid DC	ENSG00000122224	LY9	4.1642
967	b	naive B-cell	ENSG00000122224	LY9	67.4491
968	b	naive CD4 T-cell	ENSG00000122224	LY9	99.8755
969	b	naive CD8 T-cell	ENSG00000122224	LY9	126.163
970	b	neutrophil	ENSG00000122224	LY9	1.4755
971	b	NK-cell	ENSG00000122224	LY9	36.2673
973	b	plasmacytoid DC	ENSG00000122224	LY9	66.5963
974	b	total PBMC	ENSG00000122224	LY9	48.1073
975	b	T-reg	ENSG00000122224	LY9	60.481
976	c	basophil	ENSG00000122224	LY9	0.6394
977	c	classical monocyte	ENSG00000122224	LY9	0.5025
978	c	eosinophil	ENSG00000122224	LY9	0.0961
979	c	gdT-cell	ENSG00000122224	LY9	130.5
980	c	intermediate monocyte	ENSG00000122224	LY9	0.1311
981	c	MAIT T-cell	ENSG00000122224	LY9	98.6604
982	c	memory B-cell	ENSG00000122224	LY9	16.6902
983	c	memory CD4 T-cell	ENSG00000122224	LY9	97
984	c	memory CD8 T-cell	ENSG00000122224	LY9	105.082
985	c	myeloid DC	ENSG00000122224	LY9	4.3375
986	c	naive B-cell	ENSG00000122224	LY9	61.7681
987	c	naive CD4 T-cell	ENSG00000122224	LY9	141.346
988	c	naive CD8 T-cell	ENSG00000122224	LY9	106.371
989	c	neutrophil	ENSG00000122224	LY9	5.25
990	c	NK-cell	ENSG00000122224	LY9	25.2866
991	c	non-classical monocyte	ENSG00000122224	LY9	1.6415
992	c	plasmacytoid DC	ENSG00000122224	LY9	63.1456
993	c	total PBMC	ENSG00000122224	LY9	64.7356
994	c	T-reg	ENSG00000122224	LY9	92.6391
995	d	basophil	ENSG00000122224	LY9	1.1229
996	d	classical monocyte	ENSG00000122224	LY9	0.8183
997	d	eosinophil	ENSG00000122224	LY9	1.0215
998	d	gdT-cell	ENSG00000122224	LY9	99.7872
999	d	intermediate monocyte	ENSG00000122224	LY9	2.7109
1000	d	MAIT T-cell	ENSG00000122224	LY9	109.506
1001	d	memory B-cell	ENSG00000122224	LY9	60.2678
1002	d	memory CD4 T-cell	ENSG00000122224	LY9	92.6628
1003	d	memory CD8 T-cell	ENSG00000122224	LY9	99.9813
1004	d	myeloid DC	ENSG00000122224	LY9	4.6822
1005	d	naive B-cell	ENSG00000122224	LY9	47.0058
1006	d	naive CD4 T-cell	ENSG00000122224	LY9	96.8297
1007	d	naive CD8 T-cell	ENSG00000122224	LY9	107.653
1008	d	neutrophil	ENSG00000122224	LY9	0.6352
1009	d	NK-cell	ENSG00000122224	LY9	18.1315
1010	d	non-classical monocyte	ENSG00000122224	LY9	0.4947
1011	d	plasmacytoid DC	ENSG00000122224	LY9	47.6103
1012	d	total PBMC	ENSG00000122224	LY9	65.2432
1013	d	T-reg	ENSG00000122224	LY9	61.1253
1014	e	total PBMC	ENSG00000122224	LY9	51.2571
1015	e	gdT-cell	ENSG00000122224	LY9	103.532
1016	e	eosinophil	ENSG00000122224	LY9	0.3634
1017	e	neutrophil	ENSG00000122224	LY9	2.1436
1018	e	classical monocyte	ENSG00000122224	LY9	0.9098
1019	e	intermediate monocyte	ENSG00000122224	LY9	0.4837
1020	e	non-classical monocyte	ENSG00000122224	LY9	1.0387
1021	e	MAIT T-cell	ENSG00000122224	LY9	115.972
1022	e	basophil	ENSG00000122224	LY9	0.822
1023	e	naive CD4 T-cell	ENSG00000122224	LY9	113.708
1024	e	memory CD4 T-cell	ENSG00000122224	LY9	106.643
1025	e	naive CD8 T-cell	ENSG00000122224	LY9	110.382
1027	e	plasmacytoid DC	ENSG00000122224	LY9	87.0085
1028	e	myeloid DC	ENSG00000122224	LY9	5.1472
1029	e	naive B-cell	ENSG00000122224	LY9	54.5296
1030	e	memory B-cell	ENSG00000122224	LY9	75.9538
1031	e	NK-cell	ENSG00000122224	LY9	22.3705
1032	e	T-reg	ENSG00000122224	LY9	101.355
1033	f	total PBMC	ENSG00000122224	LY9	57.8798
1034	f	neutrophil	ENSG00000122224	LY9	4.6167
1035	f	MAIT T-cell	ENSG00000122224	LY9	120.786
1036	f	gdT-cell	ENSG00000122224	LY9	118.88
1037	f	plasmacytoid DC	ENSG00000122224	LY9	76.2179
1039	f	eosinophil	ENSG00000122224	LY9	0.7549
1040	f	basophil	ENSG00000122224	LY9	2.5955
1041	f	NK-cell	ENSG00000122224	LY9	20.7202
1042	f	naive B-cell	ENSG00000122224	LY9	46.2092
1043	f	memory B-cell	ENSG00000122224	LY9	62.471
1044	f	T-reg	ENSG00000122224	LY9	93.1007
1045	f	classical monocyte	ENSG00000122224	LY9	0.5204
1046	f	intermediate monocyte	ENSG00000122224	LY9	0.1926
1047	f	non-classical monocyte	ENSG00000122224	LY9	0.3824
1048	f	naive CD8 T-cell	ENSG00000122224	LY9	110.341
1049	f	memory CD8 T-cell	ENSG00000122224	LY9	106.59
1050	f	naive CD4 T-cell	ENSG00000122224	LY9	106.415
1051	f	memory CD4 T-cell	ENSG00000122224	LY9	101.041

## Sheet: Figure2F
file_name	tube_name	Panel	Cell_Type	Cell_ID	Group	Genotype	cell_parent	cell_target	N_parent	N_target	percent	category
./Unmixed/Controls/Tube_007.fcs	Tube_007	Modified 40C (CD66b-APC replaced with LY9-APC)	PBMC	CTL-JLC 441	Ctrls	WT/WT	ab T	LY9+ ab T	167207	54829	32.7911	T
./Unmixed/Controls/Tube_007.fcs	Tube_007	Modified 40C (CD66b-APC replaced with LY9-APC)	PBMC	CTL-JLC 441	Ctrls	WT/WT	CD4 T	LY9+ CD4 T	102812	46267	45.0016	T
./Unmixed/Controls/Tube_007.fcs	Tube_007	Modified 40C (CD66b-APC replaced with LY9-APC)	PBMC	CTL-JLC 441	Ctrls	WT/WT	CD8 T	LY9+ CD8 T	55941	28506	50.9573	T
./Unmixed/Controls/Tube_007.fcs	Tube_007	Modified 40C (CD66b-APC replaced with LY9-APC)	PBMC	CTL-JLC 441	Ctrls	WT/WT	CD4 Naive	LY9+ CD4 Naive	55714	14031	25.184	T
./Unmixed/Controls/Tube_007.fcs	Tube_007	Modified 40C (CD66b-APC replaced with LY9-APC)	PBMC	CTL-JLC 441	Ctrls	WT/WT	CD4 CM	LY9+ CD4 CM	20821	10628	51.0446	T
./Unmixed/Controls/Tube_007.fcs	Tube_007	Modified 40C (CD66b-APC replaced with LY9-APC)	PBMC	CTL-JLC 441	Ctrls	WT/WT	CD4 EM	LY9+ CD4 EM	21868	11858	54.2254	T
./Unmixed/Controls/Tube_007.fcs	Tube_007	Modified 40C (CD66b-APC replaced with LY9-APC)	PBMC	CTL-JLC 441	Ctrls	WT/WT	CD4 TEMRA	LY9+ CD4 TEMRA	4409	1959	44.4318	T
./Unmixed/Controls/Tube_007.fcs	Tube_007	Modified 40C (CD66b-APC replaced with LY9-APC)	PBMC	CTL-JLC 441	Ctrls	WT/WT	CD8 Naive	LY9+ CD8 Naive	26009	15633	60.1061	T
./Unmixed/Controls/Tube_007.fcs	Tube_007	Modified 40C (CD66b-APC replaced with LY9-APC)	PBMC	CTL-JLC 441	Ctrls	WT/WT	CD8 CM	LY9+ CD8 CM	919	728	79.2165	T
./Unmixed/Controls/Tube_007.fcs	Tube_007	Modified 40C (CD66b-APC replaced with LY9-APC)	PBMC	CTL-JLC 441	Ctrls	WT/WT	CD8 EM	LY9+ CD8 EM	5261	3678	69.9107	T
./Unmixed/Controls/Tube_007.fcs	Tube_007	Modified 40C (CD66b-APC replaced with LY9-APC)	PBMC	CTL-JLC 441	Ctrls	WT/WT	CD8 TEMRA	LY9+ CD8 TEMRA	23752	8467	35.6475	T
./Unmixed/Controls/Tube_007.fcs	Tube_007	Modified 40C (CD66b-APC replaced with LY9-APC)	PBMC	CTL-JLC 441	Ctrls	WT/WT	Th1	LY9+ Th1	7503	3352	44.6755	T
./Unmixed/Controls/Tube_007.fcs	Tube_007	Modified 40C (CD66b-APC replaced with LY9-APC)	PBMC	CTL-JLC 441	Ctrls	WT/WT	Th2	LY9+ Th2	13864	6677	48.1607	T
./Unmixed/Controls/Tube_007.fcs	Tube_007	Modified 40C (CD66b-APC replaced with LY9-APC)	PBMC	CTL-JLC 441	Ctrls	WT/WT	Th17	LY9+ Th17	6818	3689	54.1068	T
./Unmixed/Controls/Tube_007.fcs	Tube_007	Modified 40C (CD66b-APC replaced with LY9-APC)	PBMC	CTL-JLC 441	Ctrls	WT/WT	Th1star	LY9+ Th1star	2942	1666	56.6281	T
./Unmixed/Controls/Tube_007.fcs	Tube_007	Modified 40C (CD66b-APC replaced with LY9-APC)	PBMC	CTL-JLC 441	Ctrls	WT/WT	Treg	LY9+ Treg	6314	2669	42.2711	T
./Unmixed/Controls/Tube_007.fcs	Tube_007	Modified 40C (CD66b-APC replaced with LY9-APC)	PBMC	CTL-JLC 441	Ctrls	WT/WT	gd T	LY9+ gd T	12858	7714	59.9938	T
./Unmixed/Controls/Tube_007.fcs	Tube_007	Modified 40C (CD66b-APC replaced with LY9-APC)	PBMC	CTL-JLC 441	Ctrls	WT/WT	Vd1 gd T	LY9+ Vd1 gd T	1602	674	42.0724	T
./Unmixed/Controls/Tube_007.fcs	Tube_007	Modified 40C (CD66b-APC replaced with LY9-APC)	PBMC	CTL-JLC 441	Ctrls	WT/WT	Vd2 gd T	LY9+ Vd2 gd T	6097	3794	62.2273	T
./Unmixed/Controls/Tube_007.fcs	Tube_007	Modified 40C (CD66b-APC replaced with LY9-APC)	PBMC	CTL-JLC 441	Ctrls	WT/WT	MAIT	LY9+ MAIT	3713	3384	91.1392	T
./Unmixed/Controls/Tube_007.fcs	Tube_007	Modified 40C (CD66b-APC replaced with LY9-APC)	PBMC	CTL-JLC 441	Ctrls	WT/WT	iNKT	LY9+ iNKT	182	113	62.0879	T
./Unmixed/Controls/Tube_007.fcs	Tube_007	Modified 40C (CD66b-APC replaced with LY9-APC)	PBMC	CTL-JLC 441	Ctrls	WT/WT	ClasMono	LY9+ ClasMono	56757	26	0.0458093	Myeloid
./Unmixed/Controls/Tube_007.fcs	Tube_007	Modified 40C (CD66b-APC replaced with LY9-APC)	PBMC	CTL-JLC 441	Ctrls	WT/WT	NonclasMono	LY9+ NonclasMono	2092	4	0.191205	Myeloid
./Unmixed/Controls/Tube_007.fcs	Tube_007	Modified 40C (CD66b-APC replaced with LY9-APC)	PBMC	CTL-JLC 441	Ctrls	WT/WT	cDC1	LY9+ cDC1	11	0	0	Myeloid
./Unmixed/Controls/Tube_007.fcs	Tube_007	Modified 40C (CD66b-APC replaced with LY9-APC)	PBMC	CTL-JLC 441	Ctrls	WT/WT	cDC2	LY9+ cDC2	1242	9	0.724638	Myeloid
./Unmixed/Controls/Tube_007.fcs	Tube_007	Modified 40C (CD66b-APC replaced with LY9-APC)	PBMC	CTL-JLC 441	Ctrls	WT/WT	pDC	LY9+ pDC	776	457	58.8918	Myeloid
./Unmixed/Controls/Tube_008.fcs	Tube_008	Modified 40C (CD66b-APC replaced with LY9-APC)	PBMC	CTL-JLC 380	Ctrls	WT/WT	ab T	LY9+ ab T	260212	33858	13.0117	T
./Unmixed/Controls/Tube_008.fcs	Tube_008	Modified 40C (CD66b-APC replaced with LY9-APC)	PBMC	CTL-JLC 380	Ctrls	WT/WT	CD4 T	LY9+ CD4 T	187235	32668	17.4476	T
./Unmixed/Controls/Tube_008.fcs	Tube_008	Modified 40C (CD66b-APC replaced with LY9-APC)	PBMC	CTL-JLC 380	Ctrls	WT/WT	CD8 T	LY9+ CD8 T	63725	23454	36.805	T
./Unmixed/Controls/Tube_008.fcs	Tube_008	Modified 40C (CD66b-APC replaced with LY9-APC)	PBMC	CTL-JLC 380	Ctrls	WT/WT	CD4 Naive	LY9+ CD4 Naive	141441	9930	7.0206	T
./Unmixed/Controls/Tube_008.fcs	Tube_008	Modified 40C (CD66b-APC replaced with LY9-APC)	PBMC	CTL-JLC 380	Ctrls	WT/WT	CD4 CM	LY9+ CD4 CM	20574	5651	27.4667	T
./Unmixed/Controls/Tube_008.fcs	Tube_008	Modified 40C (CD66b-APC replaced with LY9-APC)	PBMC	CTL-JLC 380	Ctrls	WT/WT	CD4 EM	LY9+ CD4 EM	22344	7216	32.295	T
./Unmixed/Controls/Tube_008.fcs	Tube_008	Modified 40C (CD66b-APC replaced with LY9-APC)	PBMC	CTL-JLC 380	Ctrls	WT/WT	CD4 TEMRA	LY9+ CD4 TEMRA	2875	616	21.4261	T
./Unmixed/Controls/Tube_008.fcs	Tube_008	Modified 40C (CD66b-APC replaced with LY9-APC)	PBMC	CTL-JLC 380	Ctrls	WT/WT	CD8 Naive	LY9+ CD8 Naive	50179	16381	32.6451	T
./Unmixed/Controls/Tube_008.fcs	Tube_008	Modified 40C (CD66b-APC replaced with LY9-APC)	PBMC	CTL-JLC 380	Ctrls	WT/WT	CD8 CM	LY9+ CD8 CM	1414	1011	71.4993	T
./Unmixed/Controls/Tube_008.fcs	Tube_008	Modified 40C (CD66b-APC replaced with LY9-APC)	PBMC	CTL-JLC 380	Ctrls	WT/WT	CD8 EM	LY9+ CD8 EM	5504	3182	57.8125	T
./Unmixed/Controls/Tube_008.fcs	Tube_008	Modified 40C (CD66b-APC replaced with LY9-APC)	PBMC	CTL-JLC 380	Ctrls	WT/WT	CD8 TEMRA	LY9+ CD8 TEMRA	6628	2880	43.452	T
./Unmixed/Controls/Tube_008.fcs	Tube_008	Modified 40C (CD66b-APC replaced with LY9-APC)	PBMC	CTL-JLC 380	Ctrls	WT/WT	Th1	LY9+ Th1	21088	5551	26.323	T
./Unmixed/Controls/Tube_008.fcs	Tube_008	Modified 40C (CD66b-APC replaced with LY9-APC)	PBMC	CTL-JLC 380	Ctrls	WT/WT	Th2	LY9+ Th2	6325	1256	19.8577	T
./Unmixed/Controls/Tube_008.fcs	Tube_008	Modified 40C (CD66b-APC replaced with LY9-APC)	PBMC	CTL-JLC 380	Ctrls	WT/WT	Th17	LY9+ Th17	5953	1760	29.5649	T
./Unmixed/Controls/Tube_008.fcs	Tube_008	Modified 40C (CD66b-APC replaced with LY9-APC)	PBMC	CTL-JLC 380	Ctrls	WT/WT	Th1star	LY9+ Th1star	6954	3039	43.7015	T
./Unmixed/Controls/Tube_008.fcs	Tube_008	Modified 40C (CD66b-APC replaced with LY9-APC)	PBMC	CTL-JLC 380	Ctrls	WT/WT	Treg	LY9+ Treg	7734	1184	15.309	T
./Unmixed/Controls/Tube_008.fcs	Tube_008	Modified 40C (CD66b-APC replaced with LY9-APC)	PBMC	CTL-JLC 380	Ctrls	WT/WT	gd T	LY9+ gd T	13316	8263	62.0532	T
./Unmixed/Controls/Tube_008.fcs	Tube_008	Modified 40C (CD66b-APC replaced with LY9-APC)	PBMC	CTL-JLC 380	Ctrls	WT/WT	Vd1 gd T	LY9+ Vd1 gd T	651	331	50.8449	T
./Unmixed/Controls/Tube_008.fcs	Tube_008	Modified 40C (CD66b-APC replaced with LY9-APC)	PBMC	CTL-JLC 380	Ctrls	WT/WT	Vd2 gd T	LY9+ Vd2 gd T	9829	6199	63.0685	T
./Unmixed/Controls/Tube_008.fcs	Tube_008	Modified 40C (CD66b-APC replaced with LY9-APC)	PBMC	CTL-JLC 380	Ctrls	WT/WT	MAIT	LY9+ MAIT	3740	3252	86.9519	T
./Unmixed/Controls/Tube_008.fcs	Tube_008	Modified 40C (CD66b-APC replaced with LY9-APC)	PBMC	CTL-JLC 380	Ctrls	WT/WT	iNKT	LY9+ iNKT	374	334	89.3048	T
./Unmixed/Controls/Tube_008.fcs	Tube_008	Modified 40C (CD66b-APC replaced with LY9-APC)	PBMC	CTL-JLC 380	Ctrls	WT/WT	ClasMono	LY9+ ClasMono	12131	3	0.02473	Myeloid
./Unmixed/Controls/Tube_008.fcs	Tube_008	Modified 40C (CD66b-APC replaced with LY9-APC)	PBMC	CTL-JLC 380	Ctrls	WT/WT	NonclasMono	LY9+ NonclasMono	221	1	0.452489	Myeloid
./Unmixed/Controls/Tube_008.fcs	Tube_008	Modified 40C (CD66b-APC replaced with LY9-APC)	PBMC	CTL-JLC 380	Ctrls	WT/WT	cDC1	LY9+ cDC1	7	0	0	Myeloid
./Unmixed/Controls/Tube_008.fcs	Tube_008	Modified 40C (CD66b-APC replaced with LY9-APC)	PBMC	CTL-JLC 380	Ctrls	WT/WT	cDC2	LY9+ cDC2	605	4	0.661157	Myeloid
./Unmixed/Controls/Tube_008.fcs	Tube_008	Modified 40C (CD66b-APC replaced with LY9-APC)	PBMC	CTL-JLC 380	Ctrls	WT/WT	pDC	LY9+ pDC	393	243	61.8321	Myeloid
./Unmixed/Controls/Tube_009.fcs	Tube_009	Modified 40C (CD66b-APC replaced with LY9-APC)	PBMC	CTL-JLC 381	Ctrls	WT/WT	ab T	LY9+ ab T	211979	79132	37.3301	T
./Unmixed/Controls/Tube_009.fcs	Tube_009	Modified 40C (CD66b-APC replaced with LY9-APC)	PBMC	CTL-JLC 381	Ctrls	WT/WT	CD4 T	LY9+ CD4 T	129434	57792	44.6498	T
./Unmixed/Controls/Tube_009.fcs	Tube_009	Modified 40C (CD66b-APC replaced with LY9-APC)	PBMC	CTL-JLC 381	Ctrls	WT/WT	CD8 T	LY9+ CD8 T	60416	34571	57.2216	T
./Unmixed/Controls/Tube_009.fcs	Tube_009	Modified 40C (CD66b-APC replaced with LY9-APC)	PBMC	CTL-JLC 381	Ctrls	WT/WT	CD4 Naive	LY9+ CD4 Naive	51588	12889	24.9845	T
./Unmixed/Controls/Tube_009.fcs	Tube_009	Modified 40C (CD66b-APC replaced with LY9-APC)	PBMC	CTL-JLC 381	Ctrls	WT/WT	CD4 CM	LY9+ CD4 CM	39243	18983	48.373	T
./Unmixed/Controls/Tube_009.fcs	Tube_009	Modified 40C (CD66b-APC replaced with LY9-APC)	PBMC	CTL-JLC 381	Ctrls	WT/WT	CD4 EM	LY9+ CD4 EM	29621	13777	46.5109	T
./Unmixed/Controls/Tube_009.fcs	Tube_009	Modified 40C (CD66b-APC replaced with LY9-APC)	PBMC	CTL-JLC 381	Ctrls	WT/WT	CD4 TEMRA	LY9+ CD4 TEMRA	8981	2260	25.1642	T
./Unmixed/Controls/Tube_009.fcs	Tube_009	Modified 40C (CD66b-APC replaced with LY9-APC)	PBMC	CTL-JLC 381	Ctrls	WT/WT	CD8 Naive	LY9+ CD8 Naive	13518	8026	59.3727	T
./Unmixed/Controls/Tube_009.fcs	Tube_009	Modified 40C (CD66b-APC replaced with LY9-APC)	PBMC	CTL-JLC 381	Ctrls	WT/WT	CD8 CM	LY9+ CD8 CM	4869	4177	85.7876	T
./Unmixed/Controls/Tube_009.fcs	Tube_009	Modified 40C (CD66b-APC replaced with LY9-APC)	PBMC	CTL-JLC 381	Ctrls	WT/WT	CD8 EM	LY9+ CD8 EM	17847	12995	72.8134	T
./Unmixed/Controls/Tube_009.fcs	Tube_009	Modified 40C (CD66b-APC replaced with LY9-APC)	PBMC	CTL-JLC 381	Ctrls	WT/WT	CD8 TEMRA	LY9+ CD8 TEMRA	24182	9373	38.7602	T
./Unmixed/Controls/Tube_009.fcs	Tube_009	Modified 40C (CD66b-APC replaced with LY9-APC)	PBMC	CTL-JLC 381	Ctrls	WT/WT	Th1	LY9+ Th1	25462	11304	44.3956	T
./Unmixed/Controls/Tube_009.fcs	Tube_009	Modified 40C (CD66b-APC replaced with LY9-APC)	PBMC	CTL-JLC 381	Ctrls	WT/WT	Th2	LY9+ Th2	9443	4306	45.5999	T
./Unmixed/Controls/Tube_009.fcs	Tube_009	Modified 40C (CD66b-APC replaced with LY9-APC)	PBMC	CTL-JLC 381	Ctrls	WT/WT	Th17	LY9+ Th17	7274	3684	50.6461	T
./Unmixed/Controls/Tube_009.fcs	Tube_009	Modified 40C (CD66b-APC replaced with LY9-APC)	PBMC	CTL-JLC 381	Ctrls	WT/WT	Th1star	LY9+ Th1star	9507	5506	57.9152	T
./Unmixed/Controls/Tube_009.fcs	Tube_009	Modified 40C (CD66b-APC replaced with LY9-APC)	PBMC	CTL-JLC 381	Ctrls	WT/WT	Treg	LY9+ Treg	5342	2242	41.9693	T
./Unmixed/Controls/Tube_009.fcs	Tube_009	Modified 40C (CD66b-APC replaced with LY9-APC)	PBMC	CTL-JLC 381	Ctrls	WT/WT	gd T	LY9+ gd T	3557	2141	60.1912	T
./Unmixed/Controls/Tube_009.fcs	Tube_009	Modified 40C (CD66b-APC replaced with LY9-APC)	PBMC	CTL-JLC 381	Ctrls	WT/WT	Vd1 gd T	LY9+ Vd1 gd T	1424	467	32.7949	T
./Unmixed/Controls/Tube_009.fcs	Tube_009	Modified 40C (CD66b-APC replaced with LY9-APC)	PBMC	CTL-JLC 381	Ctrls	WT/WT	Vd2 gd T	LY9+ Vd2 gd T	880	769	87.3864	T
./Unmixed/Controls/Tube_009.fcs	Tube_009	Modified 40C (CD66b-APC replaced with LY9-APC)	PBMC	CTL-JLC 381	Ctrls	WT/WT	MAIT	LY9+ MAIT	7976	7500	94.0321	T
./Unmixed/Controls/Tube_009.fcs	Tube_009	Modified 40C (CD66b-APC replaced with LY9-APC)	PBMC	CTL-JLC 381	Ctrls	WT/WT	iNKT	LY9+ iNKT	184	105	57.0652	T
./Unmixed/Controls/Tube_009.fcs	Tube_009	Modified 40C (CD66b-APC replaced with LY9-APC)	PBMC	CTL-JLC 381	Ctrls	WT/WT	ClasMono	LY9+ ClasMono	39349	31	0.0787822	Myeloid
./Unmixed/Controls/Tube_009.fcs	Tube_009	Modified 40C (CD66b-APC replaced with LY9-APC)	PBMC	CTL-JLC 381	Ctrls	WT/WT	NonclasMono	LY9+ NonclasMono	1539	3	0.194932	Myeloid
./Unmixed/Controls/Tube_009.fcs	Tube_009	Modified 40C (CD66b-APC replaced with LY9-APC)	PBMC	CTL-JLC 381	Ctrls	WT/WT	cDC1	LY9+ cDC1	18	0	0	Myeloid
./Unmixed/Controls/Tube_009.fcs	Tube_009	Modified 40C (CD66b-APC replaced with LY9-APC)	PBMC	CTL-JLC 381	Ctrls	WT/WT	cDC2	LY9+ cDC2	2131	33	1.54857	Myeloid
./Unmixed/Controls/Tube_009.fcs	Tube_009	Modified 40C (CD66b-APC replaced with LY9-APC)	PBMC	CTL-JLC 381	Ctrls	WT/WT	pDC	LY9+ pDC	1078	773	71.7069	Myeloid
./Unmixed/Controls/Tube_010.fcs	Tube_010	Modified 40C (CD66b-APC replaced with LY9-APC)	PBMC	MB18767	LY9 P4	H351Rfs/H351Rfs	ab T	LY9+ ab T	65175	151	0.231684	T
./Unmixed/Controls/Tube_010.fcs	Tube_010	Modified 40C (CD66b-APC replaced with LY9-APC)	PBMC	MB18767	LY9 P4	H351Rfs/H351Rfs	CD4 T	LY9+ CD4 T	35515	211	0.594115	T
./Unmixed/Controls/Tube_010.fcs	Tube_010	Modified 40C (CD66b-APC replaced with LY9-APC)	PBMC	MB18767	LY9 P4	H351Rfs/H351Rfs	CD8 T	LY9+ CD8 T	24693	46	0.186288	T
./Unmixed/Controls/Tube_010.fcs	Tube_010	Modified 40C (CD66b-APC replaced with LY9-APC)	PBMC	MB18767	LY9 P4	H351Rfs/H351Rfs	CD4 Naive	LY9+ CD4 Naive	21457	23	0.107191	T
./Unmixed/Controls/Tube_010.fcs	Tube_010	Modified 40C (CD66b-APC replaced with LY9-APC)	PBMC	MB18767	LY9 P4	H351Rfs/H351Rfs	CD4 CM	LY9+ CD4 CM	6878	19	0.276243	T
./Unmixed/Controls/Tube_010.fcs	Tube_010	Modified 40C (CD66b-APC replaced with LY9-APC)	PBMC	MB18767	LY9 P4	H351Rfs/H351Rfs	CD4 EM	LY9+ CD4 EM	6314	70	1.10865	T
./Unmixed/Controls/Tube_010.fcs	Tube_010	Modified 40C (CD66b-APC replaced with LY9-APC)	PBMC	MB18767	LY9 P4	H351Rfs/H351Rfs	CD4 TEMRA	LY9+ CD4 TEMRA	866	8	0.923788	T
./Unmixed/Controls/Tube_010.fcs	Tube_010	Modified 40C (CD66b-APC replaced with LY9-APC)	PBMC	MB18767	LY9 P4	H351Rfs/H351Rfs	CD8 Naive	LY9+ CD8 Naive	11343	11	0.0969761	T
./Unmixed/Controls/Tube_010.fcs	Tube_010	Modified 40C (CD66b-APC replaced with LY9-APC)	PBMC	MB18767	LY9 P4	H351Rfs/H351Rfs	CD8 CM	LY9+ CD8 CM	621	2	0.322061	T
./Unmixed/Controls/Tube_010.fcs	Tube_010	Modified 40C (CD66b-APC replaced with LY9-APC)	PBMC	MB18767	LY9 P4	H351Rfs/H351Rfs	CD8 EM	LY9+ CD8 EM	4608	13	0.282118	T
./Unmixed/Controls/Tube_010.fcs	Tube_010	Modified 40C (CD66b-APC replaced with LY9-APC)	PBMC	MB18767	LY9 P4	H351Rfs/H351Rfs	CD8 TEMRA	LY9+ CD8 TEMRA	8120	20	0.246305	T
./Unmixed/Controls/Tube_010.fcs	Tube_010	Modified 40C (CD66b-APC replaced with LY9-APC)	PBMC	MB18767	LY9 P4	H351Rfs/H351Rfs	Th1	LY9+ Th1	468	0	0	T
./Unmixed/Controls/Tube_010.fcs	Tube_010	Modified 40C (CD66b-APC replaced with LY9-APC)	PBMC	MB18767	LY9 P4	H351Rfs/H351Rfs	Th2	LY9+ Th2	4085	36	0.881273	T
./Unmixed/Controls/Tube_010.fcs	Tube_010	Modified 40C (CD66b-APC replaced with LY9-APC)	PBMC	MB18767	LY9 P4	H351Rfs/H351Rfs	Th17	LY9+ Th17	380	4	1.05263	T
./Unmixed/Controls/Tube_010.fcs	Tube_010	Modified 40C (CD66b-APC replaced with LY9-APC)	PBMC	MB18767	LY9 P4	H351Rfs/H351Rfs	Th1star	LY9+ Th1star	107	0	0	T
./Unmixed/Controls/Tube_010.fcs	Tube_010	Modified 40C (CD66b-APC replaced with LY9-APC)	PBMC	MB18767	LY9 P4	H351Rfs/H351Rfs	Treg	LY9+ Treg	1717	14	0.815376	T
./Unmixed/Controls/Tube_010.fcs	Tube_010	Modified 40C (CD66b-APC replaced with LY9-APC)	PBMC	MB18767	LY9 P4	H351Rfs/H351Rfs	gd T	LY9+ gd T	7169	54	0.753243	T
./Unmixed/Controls/Tube_010.fcs	Tube_010	Modified 40C (CD66b-APC replaced with LY9-APC)	PBMC	MB18767	LY9 P4	H351Rfs/H351Rfs	Vd1 gd T	LY9+ Vd1 gd T	1516	12	0.791557	T
./Unmixed/Controls/Tube_010.fcs	Tube_010	Modified 40C (CD66b-APC replaced with LY9-APC)	PBMC	MB18767	LY9 P4	H351Rfs/H351Rfs	Vd2 gd T	LY9+ Vd2 gd T	1870	25	1.3369	T
./Unmixed/Controls/Tube_010.fcs	Tube_010	Modified 40C (CD66b-APC replaced with LY9-APC)	PBMC	MB18767	LY9 P4	H351Rfs/H351Rfs	MAIT	LY9+ MAIT	1773	14	0.789622	T
./Unmixed/Controls/Tube_010.fcs	Tube_010	Modified 40C (CD66b-APC replaced with LY9-APC)	PBMC	MB18767	LY9 P4	H351Rfs/H351Rfs	iNKT	LY9+ iNKT	54	0	0	T
./Unmixed/Controls/Tube_010.fcs	Tube_010	Modified 40C (CD66b-APC replaced with LY9-APC)	PBMC	MB18767	LY9 P4	H351Rfs/H351Rfs	ClasMono	LY9+ ClasMono	19434	119	0.612329	Myeloid
./Unmixed/Controls/Tube_010.fcs	Tube_010	Modified 40C (CD66b-APC replaced with LY9-APC)	PBMC	MB18767	LY9 P4	H351Rfs/H351Rfs	NonclasMono	LY9+ NonclasMono	440	3	0.681818	Myeloid
./Unmixed/Controls/Tube_010.fcs	Tube_010	Modified 40C (CD66b-APC replaced with LY9-APC)	PBMC	MB18767	LY9 P4	H351Rfs/H351Rfs	cDC1	LY9+ cDC1	15	0	0	Myeloid
./Unmixed/Controls/Tube_010.fcs	Tube_010	Modified 40C (CD66b-APC replaced with LY9-APC)	PBMC	MB18767	LY9 P4	H351Rfs/H351Rfs	cDC2	LY9+ cDC2	599	0	0	Myeloid
./Unmixed/Controls/Tube_010.fcs	Tube_010	Modified 40C (CD66b-APC replaced with LY9-APC)	PBMC	MB18767	LY9 P4	H351Rfs/H351Rfs	pDC	LY9+ pDC	1069	9	0.841908	Myeloid
./Unmixed/Controls/Tube_011.fcs	Tube_011	Modified 40C (CD66b-APC replaced with LY9-APC)	PBMC	MB18768	LY9 Father	WT/H351Rfs	ab T	LY9+ ab T	102335	14302	13.9757	T
./Unmixed/Controls/Tube_011.fcs	Tube_011	Modified 40C (CD66b-APC replaced with LY9-APC)	PBMC	MB18768	LY9 Father	WT/H351Rfs	CD4 T	LY9+ CD4 T	80104	17842	22.2735	T
./Unmixed/Controls/Tube_011.fcs	Tube_011	Modified 40C (CD66b-APC replaced with LY9-APC)	PBMC	MB18768	LY9 Father	WT/H351Rfs	CD8 T	LY9+ CD8 T	20434	3399	16.634	T
./Unmixed/Controls/Tube_011.fcs	Tube_011	Modified 40C (CD66b-APC replaced with LY9-APC)	PBMC	MB18768	LY9 Father	WT/H351Rfs	CD4 Naive	LY9+ CD4 Naive	32405	2145	6.61935	T
./Unmixed/Controls/Tube_011.fcs	Tube_011	Modified 40C (CD66b-APC replaced with LY9-APC)	PBMC	MB18768	LY9 Father	WT/H351Rfs	CD4 CM	LY9+ CD4 CM	31700	7497	23.6498	T
./Unmixed/Controls/Tube_011.fcs	Tube_011	Modified 40C (CD66b-APC replaced with LY9-APC)	PBMC	MB18768	LY9 Father	WT/H351Rfs	CD4 EM	LY9+ CD4 EM	13771	3430	24.9074	T
./Unmixed/Controls/Tube_011.fcs	Tube_011	Modified 40C (CD66b-APC replaced with LY9-APC)	PBMC	MB18768	LY9 Father	WT/H351Rfs	CD4 TEMRA	LY9+ CD4 TEMRA	2228	466	20.9156	T
./Unmixed/Controls/Tube_011.fcs	Tube_011	Modified 40C (CD66b-APC replaced with LY9-APC)	PBMC	MB18768	LY9 Father	WT/H351Rfs	CD8 Naive	LY9+ CD8 Naive	9917	1567	15.8011	T
./Unmixed/Controls/Tube_011.fcs	Tube_011	Modified 40C (CD66b-APC replaced with LY9-APC)	PBMC	MB18768	LY9 Father	WT/H351Rfs	CD8 CM	LY9+ CD8 CM	1127	341	30.2573	T
./Unmixed/Controls/Tube_011.fcs	Tube_011	Modified 40C (CD66b-APC replaced with LY9-APC)	PBMC	MB18768	LY9 Father	WT/H351Rfs	CD8 EM	LY9+ CD8 EM	2086	582	27.9003	T
./Unmixed/Controls/Tube_011.fcs	Tube_011	Modified 40C (CD66b-APC replaced with LY9-APC)	PBMC	MB18768	LY9 Father	WT/H351Rfs	CD8 TEMRA	LY9+ CD8 TEMRA	7304	909	12.4452	T
./Unmixed/Controls/Tube_011.fcs	Tube_011	Modified 40C (CD66b-APC replaced with LY9-APC)	PBMC	MB18768	LY9 Father	WT/H351Rfs	Th1	LY9+ Th1	3366	643	19.1028	T
./Unmixed/Controls/Tube_011.fcs	Tube_011	Modified 40C (CD66b-APC replaced with LY9-APC)	PBMC	MB18768	LY9 Father	WT/H351Rfs	Th2	LY9+ Th2	16044	4194	26.1406	T
./Unmixed/Controls/Tube_011.fcs	Tube_011	Modified 40C (CD66b-APC replaced with LY9-APC)	PBMC	MB18768	LY9 Father	WT/H351Rfs	Th17	LY9+ Th17	2347	668	28.4619	T
./Unmixed/Controls/Tube_011.fcs	Tube_011	Modified 40C (CD66b-APC replaced with LY9-APC)	PBMC	MB18768	LY9 Father	WT/H351Rfs	Th1star	LY9+ Th1star	760	178	23.4211	T
./Unmixed/Controls/Tube_011.fcs	Tube_011	Modified 40C (CD66b-APC replaced with LY9-APC)	PBMC	MB18768	LY9 Father	WT/H351Rfs	Treg	LY9+ Treg	4978	554	11.129	T
./Unmixed/Controls/Tube_011.fcs	Tube_011	Modified 40C (CD66b-APC replaced with LY9-APC)	PBMC	MB18768	LY9 Father	WT/H351Rfs	gd T	LY9+ gd T	2228	927	41.6068	T
./Unmixed/Controls/Tube_011.fcs	Tube_011	Modified 40C (CD66b-APC replaced with LY9-APC)	PBMC	MB18768	LY9 Father	WT/H351Rfs	Vd1 gd T	LY9+ Vd1 gd T	519	156	30.0578	T
./Unmixed/Controls/Tube_011.fcs	Tube_011	Modified 40C (CD66b-APC replaced with LY9-APC)	PBMC	MB18768	LY9 Father	WT/H351Rfs	Vd2 gd T	LY9+ Vd2 gd T	438	253	57.7626	T
./Unmixed/Controls/Tube_011.fcs	Tube_011	Modified 40C (CD66b-APC replaced with LY9-APC)	PBMC	MB18768	LY9 Father	WT/H351Rfs	MAIT	LY9+ MAIT	384	190	49.4792	T
./Unmixed/Controls/Tube_011.fcs	Tube_011	Modified 40C (CD66b-APC replaced with LY9-APC)	PBMC	MB18768	LY9 Father	WT/H351Rfs	iNKT	LY9+ iNKT	74	50	67.5676	T
./Unmixed/Controls/Tube_011.fcs	Tube_011	Modified 40C (CD66b-APC replaced with LY9-APC)	PBMC	MB18768	LY9 Father	WT/H351Rfs	ClasMono	LY9+ ClasMono	26122	37	0.141643	Myeloid
./Unmixed/Controls/Tube_011.fcs	Tube_011	Modified 40C (CD66b-APC replaced with LY9-APC)	PBMC	MB18768	LY9 Father	WT/H351Rfs	NonclasMono	LY9+ NonclasMono	911	3	0.329308	Myeloid
./Unmixed/Controls/Tube_011.fcs	Tube_011	Modified 40C (CD66b-APC replaced with LY9-APC)	PBMC	MB18768	LY9 Father	WT/H351Rfs	cDC1	LY9+ cDC1	9	0	0	Myeloid
./Unmixed/Controls/Tube_011.fcs	Tube_011	Modified 40C (CD66b-APC replaced with LY9-APC)	PBMC	MB18768	LY9 Father	WT/H351Rfs	cDC2	LY9+ cDC2	629	6	0.953895	Myeloid
./Unmixed/Controls/Tube_011.fcs	Tube_011	Modified 40C (CD66b-APC replaced with LY9-APC)	PBMC	MB18768	LY9 Father	WT/H351Rfs	pDC	LY9+ pDC	847	224	26.4463	Myeloid

## Sheet: Figure2H
Sample	Batch	Gene	Group	Stimulation	MFI
B1_CTL-435_R1	B1	WT	CtrlsB1	NS	6.25021e-15
B1_CTL-435_R1	B1	WT	CtrlsB1	aCD3/Iso	1.66354
B1_CTL-435_R1	B1	WT	CtrlsB1	aCD3/aLY9	135.872
B1_CTL-435_R1	B1	WT	CtrlsB1	P/I	33504.9
B1_CTL-442_R1	B1	WT	CtrlsB1	NS	6.25021e-15
B1_CTL-442_R1	B1	WT	CtrlsB1	aCD3/Iso	46.5879
B1_CTL-442_R1	B1	WT	CtrlsB1	aCD3/aLY9	218.876
B1_CTL-442_R1	B1	WT	CtrlsB1	P/I	32337.9
B1_CTL-447_R1	B1	WT	CtrlsB1	NS	6.25021e-15
B1_CTL-447_R1	B1	WT	CtrlsB1	aCD3/Iso	28.6541
B1_CTL-447_R1	B1	WT	CtrlsB1	aCD3/aLY9	93.3896
B1_CTL-447_R1	B1	WT	CtrlsB1	P/I	32414.3
B1_MB30233_R1	B1	LY9	LY9 P2	NS	33.0219
B1_MB30233_R1	B1	LY9	LY9 P2	aCD3/Iso	56.5344
B1_MB30233_R1	B1	LY9	LY9 P2	aCD3/aLY9	72.1847
B1_MB30233_R1	B1	LY9	LY9 P2	P/I	35181.5
B1_MB30233_R2	B1	LY9	LY9 P2	NS	-11.5007
B1_MB30233_R2	B1	LY9	LY9 P2	aCD3/Iso	66.4896
B1_MB30233_R2	B1	LY9	LY9 P2	aCD3/aLY9	81.5439
B1_MB30233_R2	B1	LY9	LY9 P2	P/I	36178.2
B1_MB30233_R3	B1	LY9	LY9 P2	NS	-21.5212
B1_MB30233_R3	B1	LY9	LY9 P2	aCD3/aLY9	38.5073
B1_MB30233_R3	B1	LY9	LY9 P2	P/I	35465.3
B2_CTL-266_R1	B2	WT	CtrlsB2	NS	-6.25021e-15
B2_CTL-266_R1	B2	WT	CtrlsB2	aCD3/Iso	4.67057
B2_CTL-266_R1	B2	WT	CtrlsB2	aCD3/aLY9	172.553
B2_CTL-266_R1	B2	WT	CtrlsB2	P/I	38902.6
B2_CTL-375_R1	B2	WT	CtrlsB2	NS	-6.25021e-15
B2_CTL-375_R1	B2	WT	CtrlsB2	aCD3/Iso	33.5017
B2_CTL-375_R1	B2	WT	CtrlsB2	aCD3/aLY9	111.21
B2_CTL-375_R1	B2	WT	CtrlsB2	P/I	37764.4
B2_CTL-399_R1	B2	WT	CtrlsB2	NS	-6.25021e-15
B2_CTL-399_R1	B2	WT	CtrlsB2	aCD3/Iso	45.7902
B2_CTL-399_R1	B2	WT	CtrlsB2	aCD3/aLY9	196.906
B2_CTL-399_R1	B2	WT	CtrlsB2	P/I	38673.4
B2_CTL-436_R1	B2	WT	CtrlsB2	NS	-6.25021e-15
B2_CTL-436_R1	B2	WT	CtrlsB2	aCD3/Iso	39.7065
B2_CTL-436_R1	B2	WT	CtrlsB2	aCD3/aLY9	162.152
B2_CTL-436_R1	B2	WT	CtrlsB2	P/I	36638.9
B2_MB18767_R1	B2	LY9	LY9 P4	NS	7.2477
B2_MB18767_R1	B2	LY9	LY9 P4	aCD3/Iso	51.7242
B2_MB18767_R1	B2	LY9	LY9 P4	aCD3/aLY9	67.7185
B2_MB18767_R1	B2	LY9	LY9 P4	P/I	33023.9
B2_MB18767_R2	B2	LY9	LY9 P4	NS	3.77901
B2_MB18767_R2	B2	LY9	LY9 P4	aCD3/Iso	41.6715
B2_MB18767_R2	B2	LY9	LY9 P4	aCD3/aLY9	63.129
B2_MB18767_R2	B2	LY9	LY9 P4	P/I	31187
B2_MB18767_R3	B2	LY9	LY9 P4	NS	-11.0267
B2_MB18767_R3	B2	LY9	LY9 P4	aCD3/Iso	46.6894
B2_MB18767_R3	B2	LY9	LY9 P4	aCD3/aLY9	39.9109
B2_MB18767_R3	B2	LY9	LY9 P4	P/I	28586.5
B2_MB29380_R1	B2	WT	LY9 P4's Travel Ctrl	NS	28.7138
B2_MB29380_R1	B2	WT	LY9 P4's Travel Ctrl	aCD3/Iso	51.7806
B2_MB29380_R1	B2	WT	LY9 P4's Travel Ctrl	aCD3/aLY9	184.749
B2_MB29380_R1	B2	WT	LY9 P4's Travel Ctrl	P/I	34256.5
B2_MB29380_R2	B2	WT	LY9 P4's Travel Ctrl	NS	-12.5792
B2_MB29380_R2	B2	WT	LY9 P4's Travel Ctrl	aCD3/Iso	44.0134
B2_MB29380_R2	B2	WT	LY9 P4's Travel Ctrl	aCD3/aLY9	155.496
B2_MB29380_R2	B2	WT	LY9 P4's Travel Ctrl	P/I	33222.9
B2_MB29380_R3	B2	WT	LY9 P4's Travel Ctrl	NS	-16.1346
B2_MB29380_R3	B2	WT	LY9 P4's Travel Ctrl	aCD3/Iso	19.251
B2_MB29380_R3	B2	WT	LY9 P4's Travel Ctrl	aCD3/aLY9	98.3837
B2_MB29380_R3	B2	WT	LY9 P4's Travel Ctrl	P/I	33187

## Sheet: Figure2I
SampleID	Group	Replicate	Stimulation	DeltaMFI
MB18767	LY9 P4+EV	R1	NS	-10.9698
MB18767	LY9 P4+EV	R2	NS	-1.2355
MB18767	LY9 P4+EV	R3	NS	12.2053
MB18767	LY9 P4+WT	R1	NS	-40.684
MB18767	LY9 P4+WT	R2	NS	14.6626
MB18767	LY9 P4+WT	R3	NS	26.0214
MB18767	LY9 P4+EV	R1	aCD3/Iso	34.727
MB18767	LY9 P4+EV	R2	aCD3/Iso	61.8318
MB18767	LY9 P4+EV	R3	aCD3/Iso	97.6934
MB18767	LY9 P4+WT	R1	aCD3/Iso	13.0488
MB18767	LY9 P4+WT	R2	aCD3/Iso	-25.1474
MB18767	LY9 P4+WT	R3	aCD3/Iso	-9.65109
MB18767	LY9 P4+EV	R1	aCD3/aLY9	83.9268
MB18767	LY9 P4+EV	R2	aCD3/aLY9	64.8573
MB18767	LY9 P4+EV	R3	aCD3/aLY9	107.884
MB18767	LY9 P4+WT	R1	aCD3/aLY9	176.008
MB18767	LY9 P4+WT	R2	aCD3/aLY9	239.269
MB18767	LY9 P4+WT	R3	aCD3/aLY9	320.508
MB18767	LY9 P4+EV	R1	P/I	23754.3
MB18767	LY9 P4+EV	R2	P/I	23051.3
MB18767	LY9 P4+EV	R3	P/I	21505.3
MB18767	LY9 P4+WT	R1	P/I	25254.6
MB18767	LY9 P4+WT	R2	P/I	24695
MB18767	LY9 P4+WT	R3	P/I	25413

## Sheet: Figure3C
features.plot	id	avg.exp	pct.exp	avg.exp.scaled
CD3G	CD4Nv	2.43081	43.932	0.895783
CD4	CD4Nv	0.422773	12.1183	0.90581
CD8A	CD4Nv	0.118803	2.67525	-0.833631
CCR7	CD4Nv	4.64907	64.2532	1.18701
TCF7	CD4Nv	2.67458	50.5108	1.66497
CCR4	CD4Nv	0.132738	3.22447	0.0307248
GATA3	CD4Nv	0.391776	10.1222	-0.0960924
CCR6	CD4Nv	0.057365	1.39373	-0.540459
RORA	CD4Nv	4.39598	59.3043	-0.0362575
CXCR3	CD4Nv	0.0464734	1.17522	-0.926355
LYAR	CD4Nv	0.304491	9.83287	-0.677555
FOXP3	CD4Nv	0.0203967	0.549223	-0.210121
CTLA4	CD4Nv	0.202607	6.10051	0.301521
TRAV1-2	CD4Nv	0.00153458	0.0649619	-0.281294
KLRB1	CD4Nv	0.18665	4.14575	-0.656333
TRGC1	CD4Nv	0.0711035	1.61224	-0.8275
TRDC	CD4Nv	0.08304	1.35829	-0.680553
TRDV1	CD4Nv	0.00352138	0.129924	0.20545
TRDV2	CD4Nv	0.00101427	0.0354338	-0.539349
NCAM1	CD4Nv	0.0231812	0.342526	-0.602518
MKI67	CD4Nv	0.00180615	0.0590563	-0.828475
CD19	CD4Nv	0.00235531	0.047245	-0.40994
CD27	CD4Nv	0.412725	13.1282	0.814593
IRF4	CD4Nv	0.537017	9.90374	-0.242033
JCHAIN	CD4Nv	0.0121745	0.336621	-0.378588
CD14	CD4Nv	0.00734004	0.265753	-0.376104
FCGR3A	CD4Nv	0.00965532	0.248036	-0.546382
THBD	CD4Nv	0.00151181	0.0354338	-0.428407
CD1C	CD4Nv	0	0	-0.4593
TCF4	CD4Nv	0.183224	3.1477	-0.59564
IRF8	CD4Nv	0.0800204	1.55318	-0.710301
CD3G	CD4Mm	1.44055	25.534	0.250852
CD4	CD4Mm	0.312581	8.05124	0.492375
CD8A	CD4Mm	0.506043	8.13879	-0.260795
CCR7	CD4Mm	2.46759	35.0356	0.329334
TCF7	CD4Mm	1.61366	28.4347	0.642745
CCR4	CD4Mm	0.465714	10.8614	1.26883
GATA3	CD4Mm	0.932134	16.1229	1.58422
CCR6	CD4Mm	0.283038	6.30034	0.164229
RORA	CD4Mm	6.2379	55.1272	0.404736
CXCR3	CD4Mm	0.205335	4.78872	-0.135401
LYAR	CD4Mm	0.465495	10.6017	-0.0870472
FOXP3	CD4Mm	0.0311995	0.656589	-0.164088
CTLA4	CD4Mm	0.232733	5.81592	0.413343
TRAV1-2	CD4Mm	0.002416	0.0729544	-0.180643
KLRB1	CD4Mm	0.930506	13.6629	0.108504
TRGC1	CD4Mm	0.208774	3.3238	-0.451272
TRDC	CD4Mm	0.155353	1.81802	-0.464177
TRDV1	CD4Mm	0.00332367	0.102136	0.140777
TRDV2	CD4Mm	0.00794236	0.0933816	-0.219277
NCAM1	CD4Mm	0.0333314	0.405626	-0.54906
MKI67	CD4Mm	0.0105417	0.180927	0.548014
CD19	CD4Mm	0.0038599	0.0554453	-0.366732
CD27	CD4Mm	0.243	6.52796	0.120819
IRF4	CD4Mm	0.438549	6.27699	-0.482238
JCHAIN	CD4Mm	0.0256731	0.364772	-0.347065
CD14	CD4Mm	0.00795902	0.1605	-0.374095
FCGR3A	CD4Mm	0.0160871	0.262636	-0.529542
THBD	CD4Mm	0.0066043	0.0787907	-0.34508
CD1C	CD4Mm	0.000210768	0.00583635	-0.428882
TCF4	CD4Mm	0.303333	3.02031	-0.490336
IRF8	CD4Mm	0.156882	1.96977	-0.510598
CD3G	CD4Treg	2.45274	46.5517	0.907852
CD4	CD4Treg	0.765202	21.0591	2.01184
CD8A	CD4Treg	0.101035	2.95567	-0.864483
CCR7	CD4Treg	1.79473	33.1281	-0.0497837
TCF7	CD4Treg	0.966252	23.5222	-0.211267
CCR4	CD4Treg	1.27983	30.1724	2.5
GATA3	CD4Treg	1.0098	24.5074	1.78609
CCR6	CD4Treg	1.1155	23.1527	1.98582
RORA	CD4Treg	7.89652	77.2167	0.714564
CXCR3	CD4Treg	0.0824104	2.95567	-0.737394
LYAR	CD4Treg	0.291225	9.35961	-0.729421
FOXP3	CD4Treg	1.52332	33.0049	2.5
CTLA4	CD4Treg	1.50012	34.2365	2.5
TRAV1-2	CD4Treg	0.00161491	0.123153	-0.272118
KLRB1	CD4Treg	0.189356	5.17241	-0.652752
TRGC1	CD4Treg	0.0515676	1.35468	-0.884774
TRDC	CD4Treg	0.0478027	0.862069	-0.791284
TRDV1	CD4Treg	0	0	-0.948368
TRDV2	CD4Treg	0	0	-0.586393
NCAM1	CD4Treg	0.0151011	0.246305	-0.645453
MKI67	CD4Treg	0.0186554	0.369458	1.81588
CD19	CD4Treg	0	0	-0.47771
CD27	CD4Treg	0.923991	24.8768	2.48886
IRF4	CD4Treg	0.301333	6.65025	-0.84593
JCHAIN	CD4Treg	0.0187994	0.492611	-0.363065
CD14	CD4Treg	0.00610944	0.246305	-0.380101
FCGR3A	CD4Treg	0.00957264	0.369458	-0.546599
THBD	CD4Treg	0.0073524	0.123153	-0.332875
CD1C	CD4Treg	0	0	-0.4593
TCF4	CD4Treg	0.281833	4.18719	-0.508453
IRF8	CD4Treg	0.0319016	0.738916	-0.842693
CD3G	CD8Nv	2.31302	41.2885	0.829625
CD4	CD8Nv	0.0502373	1.08409	-0.651209
CD8A	CD8Nv	0.932777	26.3125	0.220004
CCR7	CD8Nv	5.02196	66.0523	1.29935
TCF7	CD8Nv	2.92319	52.8883	1.86141
CCR4	CD8Nv	0.0228191	0.449125	-0.45968
GATA3	CD8Nv	0.272087	7.68159	-0.55669
CCR6	CD8Nv	0.0214429	0.418151	-0.666365
RORA	CD8Nv	3.58528	56.8375	-0.280728
CXCR3	CD8Nv	0.106545	3.32972	-0.613979
LYAR	CD8Nv	0.433108	13.4273	-0.200439
FOXP3	CD8Nv	0.00731063	0.201332	-0.266541
CTLA4	CD8Nv	0.0378687	1.4403	-0.364285
TRAV1-2	CD8Nv	0.00469912	0.201332	0.0796594
KLRB1	CD8Nv	0.0863827	1.64163	-0.795078
TRGC1	CD8Nv	0.0891016	2.26111	-0.775652
TRDC	CD8Nv	0.086224	1.36286	-0.670726
TRDV1	CD8Nv	0.00946606	0.26328	2.14413
TRDV2	CD8Nv	0.00117237	0.0154871	-0.53202
NCAM1	CD8Nv	0.0196103	0.309741	-0.62145
MKI67	CD8Nv	0.00523094	0.108409	-0.287398
CD19	CD8Nv	0.00450355	0.0619483	-0.348267
CD27	CD8Nv	0.565345	18.0115	1.37065
IRF4	CD8Nv	0.765148	14.2326	0.260051
JCHAIN	CD8Nv	0.0172774	0.309741	-0.366622
CD14	CD8Nv	0.00890597	0.26328	-0.371025
FCGR3A	CD8Nv	0.00400123	0.123897	-0.561274
THBD	CD8Nv	0.00295062	0.0309741	-0.404822
CD1C	CD8Nv	0	0	-0.4593
TCF4	CD8Nv	0.194179	3.40716	-0.585602
IRF8	CD8Nv	0.0653416	1.3164	-0.750052
CD3G	CD8EM	2.73883	50.3009	1.05859
CD4	CD8EM	0.11025	3.28891	-0.366216
CD8A	CD8EM	2.99367	49.2046	1.61872
CCR7	CD8EM	1.45337	33.2115	-0.27873
TCF7	CD8EM	1.64989	39.3594	0.684043
CCR4	CD8EM	0.0883713	2.92347	-0.161235
GATA3	CD8EM	0.448371	12.9192	0.108073
CCR6	CD8EM	0.132557	3.56836	-0.290211
RORA	CD8EM	7.49044	69.5185	0.644409
CXCR3	CD8EM	0.786161	22.8719	2.06573
LYAR	CD8EM	1.03239	29.0843	1.57223
FOXP3	CD8EM	0.00968538	0.365434	-0.256249
CTLA4	CD8EM	0.13928	4.85813	0.0570465
TRAV1-2	CD8EM	0.0022437	0.128977	-0.200312
KLRB1	CD8EM	1.00716	17.5623	0.169699
TRGC1	CD8EM	0.674615	15.5417	0.562985
TRDC	CD8EM	0.641426	9.47979	0.711406
TRDV1	CD8EM	0.00730461	0.300946	1.44056
TRDV2	CD8EM	0.0308203	1.03181	0.822252
NCAM1	CD8EM	0.0501576	0.838349	-0.461587
MKI67	CD8EM	0.0042526	0.171969	-0.441777
CD19	CD8EM	0.00478869	0.0644884	-0.340091
CD27	CD8EM	0.419381	13.4781	0.840072
IRF4	CD8EM	0.686106	15.1763	0.0938435
JCHAIN	CD8EM	0.0151012	0.322442	-0.371718
CD14	CD8EM	0.00898279	0.365434	-0.370776
FCGR3A	CD8EM	0.0450986	1.71969	-0.454886
THBD	CD8EM	0	0	-0.453226
CD1C	CD8EM	0	0	-0.4593
TCF4	CD8EM	0.141325	2.45056	-0.634909
IRF8	CD8EM	0.0716495	1.13929	-0.732903
CD3G	CD8TEMRA	4.68623	61.6505	1.85255
CD4	CD8TEMRA	0.0992535	2.42718	-0.417264
CD8A	CD8TEMRA	4.02447	57.767	2.06124
CCR7	CD8TEMRA	0.367372	7.54634	-1.30607
TCF7	CD8TEMRA	0.985057	23.0803	-0.182706
CCR4	CD8TEMRA	0.0141235	0.441306	-0.500699
GATA3	CD8TEMRA	0.518545	13.3274	0.350422
CCR6	CD8TEMRA	0.0354202	0.617829	-0.616856
RORA	CD8TEMRA	7.8453	72.4625	0.705894
CXCR3	CD8TEMRA	0.638291	17.3433	1.58212
LYAR	CD8TEMRA	1.0178	25.2427	1.53569
FOXP3	CD8TEMRA	0.00333801	0.0882613	-0.283814
CTLA4	CD8TEMRA	0.0962203	2.91262	-0.117079
TRAV1-2	CD8TEMRA	0.00137663	0.0882613	-0.29934
KLRB1	CD8TEMRA	0.939697	16.9462	0.115969
TRGC1	CD8TEMRA	1.0032	19.241	1.12044
TRDC	CD8TEMRA	0.401268	4.8985	0.181839
TRDV1	CD8TEMRA	0.00455231	0.132392	0.54248
TRDV2	CD8TEMRA	0.018108	0.441306	0.246405
NCAM1	CD8TEMRA	0.0474526	0.882613	-0.475554
MKI67	CD8TEMRA	0.00719439	0.308914	0.0219746
CD19	CD8TEMRA	0	0	-0.47771
CD27	CD8TEMRA	0.261683	7.67873	0.201686
IRF4	CD8TEMRA	0.512638	10.7237	-0.300039
JCHAIN	CD8TEMRA	0.0102878	0.264784	-0.383027
CD14	CD8TEMRA	0.00299686	0.132392	-0.390233
FCGR3A	CD8TEMRA	0.352159	10.4148	0.228218
THBD	CD8TEMRA	0	0	-0.453226
CD1C	CD8TEMRA	0	0	-0.4593
TCF4	CD8TEMRA	0.126419	2.55958	-0.649228
IRF8	CD8TEMRA	0.0467703	0.750221	-0.801136
CD3G	MAIT	1.57339	37.5591	0.351218
CD4	MAIT	0.0416393	1.37181	-0.693369
CD8A	MAIT	2.45231	47.0199	1.33798
CCR7	MAIT	0.816555	21.5232	-0.806874
TCF7	MAIT	1.45804	37.5118	0.458552
CCR4	MAIT	0.0153199	0.851466	-0.495035
GATA3	MAIT	0.562745	15.5156	0.497386
CCR6	MAIT	1.48787	36.4238	2.5
RORA	MAIT	18.388	93.141	1.88432
CXCR3	MAIT	0.290203	10.3122	0.245391
LYAR	MAIT	0.901383	28.5714	1.23415
FOXP3	MAIT	0.0206428	0.89877	-0.209067
CTLA4	MAIT	0.0263236	0.946074	-0.41484
TRAV1-2	MAIT	0.0369467	1.75024	2.5
KLRB1	MAIT	9.59553	79.3756	2.5
TRGC1	MAIT	1.04482	26.4901	1.18442
TRDC	MAIT	0.290376	6.00757	-0.0941611
TRDV1	MAIT	0.00510811	0.236518	0.724038
TRDV2	MAIT	0.011857	0.520341	-0.0393976
NCAM1	MAIT	0.169803	3.16935	0.122711
MKI67	MAIT	0	0	-1.11457
CD19	MAIT	0.00715691	0.0946074	-0.272275
CD27	MAIT	0.104957	4.68307	-0.51728
IRF4	MAIT	0.26206	6.90634	-0.957108
JCHAIN	MAIT	0.0115392	0.37843	-0.380082
CD14	MAIT	0.00649306	0.236518	-0.378855
FCGR3A	MAIT	0.029086	0.946074	-0.495831
THBD	MAIT	0.00167625	0.0473037	-0.42571
CD1C	MAIT	0	0	-0.4593
TCF4	MAIT	0.135243	2.31788	-0.640728
IRF8	MAIT	0.0931282	1.89215	-0.675258
CD3G	NonVd2gdT	2.21287	25.0271	0.771499
CD4	NonVd2gdT	0.0580698	0.673482	-0.613102
CD8A	NonVd2gdT	1.97465	24.3656	1.05098
CCR7	NonVd2gdT	0.649192	7.27601	-0.97674
TCF7	NonVd2gdT	1.16955	17.27	0.0839527
CCR4	NonVd2gdT	0.0368957	0.457005	-0.394011
GATA3	NonVd2gdT	0.534539	8.56284	0.40409
CCR6	NonVd2gdT	0.0289167	0.37282	-0.639808
RORA	NonVd2gdT	7.53434	53.7462	0.652153
CXCR3	NonVd2gdT	0.399128	6.68671	0.698978
LYAR	NonVd2gdT	0.982822	16.5244	1.44695
FOXP3	NonVd2gdT	0.00691073	0.120265	-0.268277
CTLA4	NonVd2gdT	0.0503887	0.95009	-0.310093
TRAV1-2	NonVd2gdT	0.00142699	0.0360794	-0.293586
KLRB1	NonVd2gdT	1.37662	14.6723	0.435246
TRGC1	NonVd2gdT	1.18404	15.9952	1.38936
TRDC	NonVd2gdT	0.764277	8.94768	0.95303
TRDV1	NonVd2gdT	0.00161422	0.0481058	-0.418947
TRDV2	NonVd2gdT	0.0152693	0.228503	0.116836
NCAM1	NonVd2gdT	0.361138	4.70235	0.943079
MKI67	NonVd2gdT	0.0102575	0.120265	0.503417
CD19	NonVd2gdT	0.00297375	0.0481058	-0.392172
CD27	NonVd2gdT	0.0881872	1.62357	-0.600177
IRF4	NonVd2gdT	0.680108	8.98376	0.0809139
JCHAIN	NonVd2gdT	0.021213	0.288635	-0.357434
CD14	NonVd2gdT	0.0118272	0.180397	-0.36157
FCGR3A	NonVd2gdT	0.599368	8.53879	0.673486
THBD	NonVd2gdT	0.00146703	0.0240529	-0.429142
CD1C	NonVd2gdT	0	0	-0.4593
TCF4	NonVd2gdT	0.262906	2.4534	-0.524656
IRF8	NonVd2gdT	0.167382	2.42934	-0.484351
CD3G	Vd2gdT	1.38225	27.6964	0.205073
CD4	Vd2gdT	0.0693151	2.442	-0.558882
CD8A	Vd2gdT	0.847121	16.4835	0.132641
CCR7	Vd2gdT	1.1752	22.0391	-0.490226
TCF7	Vd2gdT	1.68558	34.4526	0.724194
CCR4	Vd2gdT	0.0966748	2.78795	-0.12472
GATA3	Vd2gdT	0.69899	16.3207	0.925551
CCR6	Vd2gdT	0.103584	2.4827	-0.38461
RORA	Vd2gdT	10.5363	74.827	1.10475
CXCR3	Vd2gdT	0.608675	14.9369	1.48003
LYAR	Vd2gdT	0.633045	17.1144	0.462226
FOXP3	Vd2gdT	0.00859661	0.30525	-0.260965
CTLA4	Vd2gdT	0.0582904	1.64835	-0.276223
TRAV1-2	Vd2gdT	0.00418211	0.0610501	0.0207657
KLRB1	Vd2gdT	1.55292	27.9406	0.547711
TRGC1	Vd2gdT	1.36778	26.1905	1.6407
TRDC	Vd2gdT	1.84625	29.1209	2.5
TRDV1	Vd2gdT	0.00704318	0.14245	1.35536
TRDV2	Vd2gdT	0.091595	2.7269	2.5
NCAM1	Vd2gdT	0.351329	6.20676	0.903909
MKI67	Vd2gdT	0.00727206	0.1628	0.0342002
CD19	Vd2gdT	0.00912813	0.1628	-0.215949
CD27	Vd2gdT	0.135893	4.53805	-0.367607
IRF4	Vd2gdT	0.9464	15.4864	0.614679
JCHAIN	Vd2gdT	0.0165621	0.38665	-0.368296
CD14	Vd2gdT	0.00454561	0.1628	-0.385188
FCGR3A	Vd2gdT	0.278083	8.14001	0.0788067
THBD	Vd2gdT	0	0	-0.453226
CD1C	Vd2gdT	0	0	-0.4593
TCF4	Vd2gdT	0.411206	6.10501	-0.403723
IRF8	Vd2gdT	0.267602	5.00611	-0.245099
CD3G	NK	0.255196	4.69271	-1.0083
CD4	NK	0.0125285	0.333492	-0.838741
CD8A	NK	0.881856	19.545	0.168547
CCR7	NK	0.514821	9.73082	-1.1261
TCF7	NK	1.35949	28.5017	0.335777
CCR4	NK	0.0166462	0.440686	-0.488763
GATA3	NK	0.727291	17.4607	1.01017
CCR6	NK	0.0215988	0.524059	-0.665809
RORA	NK	6.35863	64.6856	0.429576
CXCR3	NK	0.360575	9.90948	0.542605
LYAR	NK	0.705424	17.8895	0.68227
FOXP3	NK	0.00377908	0.154836	-0.281893
CTLA4	NK	0.00943128	0.28585	-0.489844
TRAV1-2	NK	0.000340687	0.0119104	-0.417768
KLRB1	NK	4.26056	53.9185	1.68401
TRGC1	NK	1.17503	26.7389	1.3765
TRDC	NK	1.22152	26.7151	1.72451
TRDV1	NK	0.000660224	0.0119104	-0.731729
TRDV2	NK	0.00308404	0.107194	-0.443496
NCAM1	NK	1.07447	16.7342	2.5
MKI67	NK	0.0221955	0.428776	2.36592
CD19	NK	0	0	-0.47771
CD27	NK	0.031183	0.952835	-0.891831
IRF4	NK	0.76819	13.8042	0.266299
JCHAIN	NK	0.0131294	0.369223	-0.376344
CD14	NK	0.0102508	0.238209	-0.366669
FCGR3A	NK	0.891878	21.0934	1.1189
THBD	NK	0.00200163	0.0595522	-0.420374
CD1C	NK	0	0	-0.4593
TCF4	NK	0.380845	8.69462	-0.427412
IRF8	NK	0.227131	5.71701	-0.339356
CD3G	BNv	0.312326	5.98254	-0.924011
CD4	BNv	0.0655455	1.40666	-0.576994
CD8A	BNv	0.198033	3.58444	-0.701763
CCR7	BNv	4.61959	53.2751	1.17781
TCF7	BNv	0.622906	11.3804	-0.787096
CCR4	BNv	0.0476395	0.940598	-0.344487
GATA3	BNv	0.216927	3.78781	-0.783758
CCR6	BNv	0.320142	7.70274	0.268077
RORA	BNv	2.62504	26.7774	-0.633589
CXCR3	BNv	0.069984	1.35582	-0.802014
LYAR	BNv	0.269129	6.15202	-0.817001
FOXP3	BNv	0.0108702	0.228794	-0.251122
CTLA4	BNv	0.035399	0.830438	-0.375052
TRAV1-2	BNv	0.000104939	0.00847386	-0.444736
KLRB1	BNv	0.275179	4.6013	-0.543249
TRGC1	BNv	0.127866	2.14389	-0.66683
TRDC	BNv	0.161727	2.33878	-0.445757
TRDV1	BNv	0.000297333	0.0169477	-0.850787
TRDV2	BNv	0.00764946	0.152529	-0.232764
NCAM1	BNv	0.0654059	0.932124	-0.38352
MKI67	BNv	0.00328076	0.0508431	-0.595277
CD19	BNv	0.100482	3.10991	2.28052
CD27	BNv	0.0506967	1.31345	-0.790216
IRF4	BNv	0.940191	15.219	0.603087
JCHAIN	BNv	0.102765	2.49979	-0.174623
CD14	BNv	0.00322142	0.0932124	-0.389501
FCGR3A	BNv	0.0237951	0.601644	-0.509501
THBD	BNv	0.00111501	0.0254216	-0.434918
CD1C	BNv	0.00444067	0.152529	0.180228
TCF4	BNv	7.16775	58.8848	1.50862
IRF8	BNv	1.41497	25.0487	1.62724
CD3G	BMm	0.179775	5.31018	-1.12564
CD4	BMm	0.0357434	1.33176	-0.722481
CD8A	BMm	0.121827	3.08496	-0.828429
CCR7	BMm	4.58235	59.1875	1.16613
TCF7	BMm	0.566542	15.0539	-0.893157
CCR4	BMm	0.0402984	1.07889	-0.378271
GATA3	BMm	0.14168	3.3884	-1.1107
CCR6	BMm	0.596136	17.886	0.959634
RORA	BMm	1.7916	28.6581	-1.02589
CXCR3	BMm	0.0876086	2.88267	-0.710582
LYAR	BMm	0.367349	12.1881	-0.438771
FOXP3	BMm	0.00463947	0.236008	-0.278148
CTLA4	BMm	0.0254503	0.674309	-0.418687
TRAV1-2	BMm	0.000442344	0.0168577	-0.406141
KLRB1	BMm	0.177544	4.06271	-0.668439
TRGC1	BMm	0.0798805	1.82063	-0.802108
TRDC	BMm	0.0927514	1.77006	-0.650668
TRDV1	BMm	0.000574206	0.0337154	-0.759946
TRDV2	BMm	0.00396751	0.101146	-0.402642
NCAM1	BMm	0.0210788	0.438301	-0.613656
MKI67	BMm	0.011196	0.236008	0.650625
CD19	BMm	0.120558	5.12475	2.5
CD27	BMm	0.381536	14.3459	0.693584
IRF4	BMm	1.37642	25.7923	1.33888
JCHAIN	BMm	1.1988	12.0196	1.4674
CD14	BMm	0.00520989	0.252866	-0.383026
FCGR3A	BMm	0.0198113	0.893459	-0.51984
THBD	BMm	0.000920785	0.0505732	-0.438106
CD1C	BMm	0.0249889	1.36548	2.5
TCF4	BMm	6.09645	60.7889	1.35548
IRF8	BMm	1.07279	23.9717	1.1834
CD3G	ClasMono	0.318102	6.81112	-0.915694
CD4	ClasMono	0.135833	6.18295	-0.249379
CD8A	ClasMono	0.125336	3.10559	-0.82241
CCR7	ClasMono	0.861765	13.5305	-0.763671
TCF7	ClasMono	0.385062	8.94269	-1.26259
CCR4	ClasMono	0.0576902	1.25635	-0.298615
GATA3	ClasMono	0.131017	3.01383	-1.15876
CCR6	ClasMono	0.0417121	1.44692	-0.594788
RORA	ClasMono	1.21696	16.6431	-1.37198
CXCR3	ClasMono	0.0362058	0.966968	-0.981536
LYAR	ClasMono	0.227724	7.26285	-0.985295
FOXP3	ClasMono	0.0017205	0.134105	-0.290867
CTLA4	ClasMono	0.019447	0.670525	-0.445223
TRAV1-2	ClasMono	0.000210376	0.0141163	-0.432674
KLRB1	ClasMono	0.212267	3.88905	-0.622765
TRGC1	ClasMono	0.0994231	2.13156	-0.746303
TRDC	ClasMono	0.0483012	1.11519	-0.789692
TRDV1	ClasMono	0.00289979	0.0352908	0.0020742
TRDV2	ClasMono	0.00112741	0.0211745	-0.534104
NCAM1	ClasMono	0.11644	3.86787	-0.130138
MKI67	ClasMono	0.00667334	0.119989	-0.060066
CD19	ClasMono	0.00346546	0.15528	-0.378053
CD27	ClasMono	0.0579364	1.87041	-0.752995
IRF4	ClasMono	0.153826	3.5926	-1.2824
JCHAIN	ClasMono	0.0298137	0.705816	-0.337479
CD14	ClasMono	1.38806	23.8213	2.44647
FCGR3A	ClasMono	0.145186	5.11011	-0.212355
THBD	ClasMono	0.214944	5.13128	2.5
CD1C	ClasMono	0.00249762	0.127047	-0.0992536
TCF4	ClasMono	0.653434	11.3283	-0.231186
IRF8	ClasMono	0.221964	6.07002	-0.351613
CD3G	NClasMono	0.157779	7.80331	-1.16128
CD4	NClasMono	0.265731	15.7135	0.305973
CD8A	NClasMono	0.070578	4.00855	-0.918547
CCR7	NClasMono	0.658776	14.2704	-0.966556
TCF7	NClasMono	0.189002	11.0102	-1.72056
CCR4	NClasMono	0.0168164	1.17584	-0.487959
GATA3	NClasMono	0.0532077	2.9396	-1.52386
CCR6	NClasMono	0.0194996	1.17584	-0.673302
RORA	NClasMono	0.496078	14.8049	-1.96255
CXCR3	NClasMono	0.0301904	1.71032	-1.01412
LYAR	NClasMono	0.21053	14.0032	-1.05686
FOXP3	NClasMono	0.00118794	0.106895	-0.293192
CTLA4	NClasMono	0.0154659	1.33618	-0.462906
TRAV1-2	NClasMono	0	0	-0.456742
KLRB1	NClasMono	0.0899181	4.32924	-0.789972
TRGC1	NClasMono	0.0293992	1.81721	-0.951068
TRDC	NClasMono	0.013078	1.0155	-0.904109
TRDV1	NClasMono	0	0	-0.948368
TRDV2	NClasMono	0.0010364	0.0534474	-0.538323
NCAM1	NClasMono	0.0546859	2.88616	-0.438286
MKI67	NClasMono	0	0	-1.11457
CD19	NClasMono	0.00187481	0.213789	-0.423753
CD27	NClasMono	0.032455	2.77926	-0.885149
IRF4	NClasMono	0.0546783	4.11545	-1.60837
JCHAIN	NClasMono	0.0276339	1.12239	-0.342521
CD14	NClasMono	1.5559	34.7942	2.5
FCGR3A	NClasMono	3.22109	54.4629	2.5
THBD	NClasMono	0.0122448	1.0155	-0.253277
CD1C	NClasMono	0.0022259	0.213789	-0.138381
TCF4	NClasMono	0.550924	16.4618	-0.300897
IRF8	NClasMono	0.420989	18.3859	0.0867084
CD3G	mDC	0.307781	5.20475	-0.93058
CD4	mDC	0.0846951	2.60237	-0.485642
CD8A	mDC	0.251699	4.13318	-0.617309
CCR7	mDC	6.23438	48.1822	1.62172
TCF7	mDC	0.666283	11.4619	-0.707951
CCR4	mDC	0.0690013	1.18638	-0.247509
GATA3	mDC	0.212195	3.44432	-0.803715
CCR6	mDC	0.0789045	1.49254	-0.466999
RORA	mDC	2.52508	26.1385	-0.675578
CXCR3	mDC	0.180688	4.20972	-0.251027
LYAR	mDC	0.240977	6.18064	-0.930816
FOXP3	mDC	0.0165643	0.248756	-0.226569
CTLA4	mDC	0.0356758	0.861079	-0.373844
TRAV1-2	mDC	0.00312729	0.0382702	-0.0994849
KLRB1	mDC	0.247273	3.69307	-0.578024
TRGC1	mDC	0.145574	2.35362	-0.618361
TRDC	mDC	0.16562	2.21967	-0.434559
TRDV1	mDC	0	0	-0.948368
TRDV2	mDC	0.00650893	0.114811	-0.28532
NCAM1	mDC	0.182249	3.19556	0.180025
MKI67	mDC	0.0042989	0.133946	-0.434466
CD19	mDC	0.0096685	0.229621	-0.200527
CD27	mDC	0.0388073	0.93762	-0.851902
IRF4	mDC	0.641736	11.2323	-0.00290712
JCHAIN	mDC	0.063834	1.0333	-0.260144
CD14	mDC	0.0575622	1.81783	-0.217007
FCGR3A	mDC	0.0233472	0.765404	-0.510661
THBD	mDC	0.0431927	1.33946	0.241495
CD1C	mDC	0.015616	0.784539	1.77723
TCF4	mDC	1.90333	22.7899	0.382032
IRF8	mDC	1.15641	16.4945	1.29829
CD3G	pDC	0.222974	3.89398	-1.05754
CD4	pDC	0.925369	15.6741	2.45728
CD8A	pDC	0.172827	2.97775	-0.742745
CCR7	pDC	1.84802	25.1309	-0.016594
TCF7	pDC	0.676109	11.2893	-0.690309
CCR4	pDC	0.0552407	1.04712	-0.309754
GATA3	pDC	0.253416	3.79581	-0.632427
CCR6	pDC	0.0944248	1.70157	-0.414971
RORA	pDC	2.8228	29.123	-0.553823
CXCR3	pDC	0.140987	4.12304	-0.442446
LYAR	pDC	0.221685	6.34817	-1.01032
FOXP3	pDC	0.0212322	0.458115	-0.206544
CTLA4	pDC	0.045111	1.07984	-0.332858
TRAV1-2	pDC	0.00391245	0.065445	-0.00996321
KLRB1	pDC	0.278645	4.87565	-0.538984
TRGC1	pDC	0.170821	2.55236	-0.550533
TRDC	pDC	0.25051	3.30497	-0.199219
TRDV1	pDC	0	0	-0.948368
TRDV2	pDC	0.00590834	0.0981675	-0.313018
NCAM1	pDC	0.0517115	0.981675	-0.45358
MKI67	pDC	0.000322612	0.0327225	-1.06343
CD19	pDC	0.00615546	0.13089	-0.300933
CD27	pDC	0.0347514	0.850785	-0.873106
IRF4	pDC	2.23981	31.5772	2.46327
JCHAIN	pDC	3.82948	43.6191	2.5
CD14	pDC	0.00894405	0.26178	-0.370901
FCGR3A	pDC	0.0432243	0.78534	-0.459646
THBD	pDC	0.181393	5.75916	2.28541
CD1C	pDC	0.00137895	0.0327225	-0.260405
TCF4	pDC	24.4534	85.0458	2.5
IRF8	pDC	1.99003	29.5484	2.24771

## Sheet: Figure3D
pathway	pval	padj	log2err	ES	NES	size	leadingEdge	celltype	comparison	gseaSet
HALLMARK_HYPOXIA	0.163328	0.340267	0.132846	-0.999218		180	BHLHE40|MIF|TPI1	CD4Nv	LY9def_HKMTbvsNS	H
HALLMARK_INTERFERON_GAMMA_RESPONSE	0.228018	0.367771	0.107554	-0.998984		196	SOD2	CD4Nv	LY9def_HKMTbvsNS	H
HALLMARK_MYC_TARGETS_V1	0.228018	0.367771	0.107554	-0.998973		196	SRM	CD4Nv	LY9def_HKMTbvsNS	H
HALLMARK_OXIDATIVE_PHOSPHORYLATION	0.269173	0.395843	0.0978773	-0.577353		200	NDUFV2|VDAC1|ATP5MC1|TIMM13|FXN|NDUFB8|GPI|GPX4|LRPPRC|VDAC3|CYCS|TIMM9|UQCRQ|CYB5A|GLUD1|COX7B|NDUFS6|SDHA|GOT2|SLC25A6|BAX|TIMM8B|AFG3L2|NDUFS2|HSD17B10|COX5A|UQCR11|MRPL15|MDH2|MRPS12|PHB2|GRPEL1|NDUFB7|ATP5PF|SUPV3L1|ATP6V1G1|ECHS1|SUCLA2|MRPL11|TOMM22|SUCLG1|CS|CYC1|LDHB|ATP6V0B|NDUFB5|IDH2|COX7A2|DLAT|IDH3A|NDUFS7|MTRR|NDUFS8|NDUFA4|SDHB|OAT|MFN2|COX4I1|HCCS|SLC25A12|NDUFA9|MRPS11|ATP6V1F|V…	CD4Nv	LY9def_HKMTbvsNS	H
HALLMARK_TNFA_SIGNALING_VIA_NFKB	0.0943114	0.294723	0.176694	-0.999494		197	IL1B|CCL20|CXCL2|KLF10|BHLHE40|SOD2	CD4Nv	LY9def_HKMTbvsNS	H
HALLMARK_HYPOXIA	0.155556	0.292662	0.133555	-0.999258		188	DDIT4|ENO1|CDKN1A|MIF	CD4Mm	LY9def_HKMTbvsNS	H
HALLMARK_INTERFERON_GAMMA_RESPONSE	0.181686	0.292662	0.120985	-0.999168		197	SOD2|CDKN1A	CD4Mm	LY9def_HKMTbvsNS	H
HALLMARK_MYC_TARGETS_V1	0.209302	0.292662	0.111463	-0.627825		196	DDX21|LDHA|PGK1|VDAC1|HPRT1|SMARCC1|SRM|PWP1|EIF4A1|RAN|PRDX4|RANBP1|SRSF2|EXOSC7|EIF3B|RPS2|PSMA7|NOLC1|PSMD8|HSP90AB1|CTPS1|PABPC4|PSMD1|POLD2|PSMD14|RPS3|EIF3D|RPL18|LSM7|EIF1AX|RPS5|AP3S1|TUFM|SRPK1|ABCE1|NME1|SRSF3|AIMP2|DDX18|RACK1|PSMB3|NHP2|RPL34|CLNS1A|IMPDH2|PHB|RPL14|HNRNPU|MCM6|EIF4E|PSMC4|SRSF7|PA2G4|YWHAE|EIF3J|EIF2S1|HNRNPR|CANX|RPLP0|SYNCRIP|NOP16|NPM1|CAD|PPIA|PABPC1|TXNL4A|C1QBP…	CD4Mm	LY9def_HKMTbvsNS	H
HALLMARK_OXIDATIVE_PHOSPHORYLATION	0.212518	0.292662	0.110565	-0.521717		200	OAT|LDHA|VDAC1|CYCS|NDUFV2|NDUFB2|GPI|GLUD1|ATP5ME|FXN|NDUFS6|UQCR11|ATP6V1F|UQCR10|ATP5F1E|GPX4|ATP5PD|CPT1A|ATP6V0B|IDH3G|TIMM13|NDUFB5|CYB5A|UQCRH|ATP6V0E1|COX5B|ATP5MF|NDUFB8|ATP6AP1|NDUFA6|MRPS12|SDHB|ATP5F1C|COX7C|TOMM22|MPC1|MTX2|SLC25A6|HADHA|COX5A|SUPV3L1|COX8A|TIMM8B|PDHX|IDH2|DLD|RHOT2|HCCS|MRPS15|NDUFAB1|POLR2F|NNT|NDUFB7|COX7A2|CYB5R3|UQCRB|IDH3A|SLC25A4|ATP5F1D|MRPL35|ATP5PO|MRPL15|…	CD4Mm	LY9def_HKMTbvsNS	H
HALLMARK_TNFA_SIGNALING_VIA_NFKB	0.10917	0.292662	0.160801	-0.999419		198	IL1B|NINJ1|ETS2|SOD2|CDKN1A	CD4Mm	LY9def_HKMTbvsNS	H
HALLMARK_HYPOXIA	0.00159226	0.0199033	0.45506	0.481449	1.60674	134	BTG1|NEDD4L|HDLBP|S100A4|GBE1|SLC2A3|TES|TPI1|PNRC1|BCL2|CXCR4|GAPDH|PFKFB3|MIF|CDKN1B|RBPJ|MYH9|ETS1|PRDX5|KLHL24|PGM1|KDM3A|HEXA|MAP3K1|ZNF292|PGK1|KLF7|EXT1|CASP6|SIAH2|IDS|PLAC8|FOSL2|JMJD6	CD4Treg	LY9def_HKMTbvsNS	H
HALLMARK_INTERFERON_GAMMA_RESPONSE	5.77527e-07	1.44382e-05	0.659444	-0.539698	-2.01951	180	CASP4|HLA-A|IFIT3|RNF213|IFI44|IL4R|DDX60|OASL|NAMPT|MT2A|OAS3|IFIT1|NFKBIA|HELZ2|HERC6|IFIH1|CASP8|PNPT1|TAPBP|FAS|IRF1|PSMB9|IL15RA|APOL6|OAS2|PSME2|USP18|TNFAIP3|TDRD7|STAT2|IRF2|TRIM14|LAP3|PSMB10|ADAR|IFIT2|ISG15|LY6E|NLRC5|SOCS1|IL2RB|EIF4E3|SOD2|MVP|DDX58|RIPK1|IRF9|IRF7|LYSMD2|SAMHD1|NMI|PDE4B|IFITM2|VAMP5|ZNFX1|MTHFD2|SELP|MYD88|SPPL2A|TNFSF10|PTGS2|STAT1|VAMP8|PFKP|PSME1|LCP2|OGFR|MX2|T…	CD4Treg	LY9def_HKMTbvsNS	H
HALLMARK_MYC_TARGETS_V1	4.8471e-08	2.42355e-06	0.719513	0.562634	1.94172	194	GLO1|SRPK1|PSMA1|RPLP0|RPL6|RPS6|RPL18|CUL1|RACK1|RPL34|RPS3|HNRNPA1|EEF1B2|RPS2|RPL22|PPM1G|NPM1|RPS10|YWHAE|RPL14|DEK|RPS5|SNRPD2|UBE2L3|CCT7|PABPC1|PSMB2|PSMA2|CBX3|CCT3|PSMD14|XRCC6|DHX15|XPO1|RAN|CTPS1|PPIA|SNRPD3|PRPS2|NHP2|HDGF|ODC1|YWHAQ|EIF4H|BUB3|PSMC4|EIF4E|EIF3D|SNRPB2|PGK1|EIF3J|HNRNPA3	CD4Treg	LY9def_HKMTbvsNS	H
HALLMARK_OXIDATIVE_PHOSPHORYLATION	0.0707071	0.183934	0.202072	0.361615		198	ATP5F1E|ATP5MC2|COX7A2|COX4I1|LDHB|ATP5F1B|ATP5ME|ATP6V1G1|ATP6V0B|COX6C|COX7C|PMPCA|NDUFB2|NDUFA4|UQCRFS1|COX10|HADHA|ATP5MG|DECR1|COX8A|ATP6V1C1|IDH1|NDUFC2|BDH2|DLST|VDAC2|RHOT2|ATP6V1E1|ACADSB|MTX2|GPX4|OGDH|IDH3G|UQCRH|FH|NDUFS8|ISCA1|NDUFS6|LRPPRC|ATP5MC3|NDUFA6|ATP6V0E1|SLC25A5|ATP6V1D|NDUFS4|ETFB|PDHX|POLR2F|MGST3|ACAT1|NDUFB3|NDUFS7|TIMM8B|NDUFA2|ATP5PB	CD4Treg	LY9def_HKMTbvsNS	H
HALLMARK_TNFA_SIGNALING_VIA_NFKB	0.0157644	0.0875799	0.352488	-0.377081		176	IL1B|TANK|TNIP1|RELB|SQSTM1|NAMPT|TRAF1|CXCL3|NFKB2|IER5|NFKBIA|IFIH1|TNFRSF9|IRF1|MAP3K8|BCL3|PTGER4|IL15RA|CCL4|SERPINB2|CCNL1|PANX1|SGK1|TNFAIP3|IRS2|EHD1|TIPARP|LDLR|IFIT2|CCL20|SOD2|KDM6B|NR4A2|ZFP36|GADD45A|BIRC3|DDX58|CXCL2|PTPRE	CD4Treg	LY9def_HKMTbvsNS	H
HALLMARK_HYPOXIA	0.146802	0.297822	0.13649	-0.999223		173	DDIT4|ENO1|MIF	CD8Nv	LY9def_HKMTbvsNS	H
HALLMARK_INTERFERON_GAMMA_RESPONSE	0.17945	0.304348	0.121543	-0.999085		192	IRF4|MTHFD2|SOD2	CD8Nv	LY9def_HKMTbvsNS	H
HALLMARK_MYC_TARGETS_V1	0.132184	0.297822	0.143759	-0.999336		196	NME1	CD8Nv	LY9def_HKMTbvsNS	H
HALLMARK_OXIDATIVE_PHOSPHORYLATION	0.274425	0.381146	0.0940503	-0.660809		199	NDUFV2|CYCS|TIMM13|NDUFB8|COX7A2|VDAC1|TOMM22|MRPL15|NDUFA6|ATP5MC1|ISCU|SLC25A3|BAX|GRPEL1|FXN|COX5A|GPX4|UQCR10|TIMM8B|SUPV3L1|TIMM9|ATP6V1F|NDUFB7|MRPL11|ATP6V0E1|TIMM50|UQCRH|NDUFB2|ATP6V0B|NDUFS6|GPI|NDUFA7|ATP6V1C1|LDHA|GLUD1|NDUFA4|IMMT|COX4I1|LRPPRC|ATP5F1E|ATP5MG|COX6A1|ATP6V1G1|UQCRQ|ATP5F1B|MRPS30|UQCRC2|ATP5F1C|AFG3L2|ETFDH|PRDX3|NDUFC2|ATP5PO|NDUFAB1|COX6B1|MRPS12|ATP5MC2|CS|ATP5MF|C…	CD8Nv	LY9def_HKMTbvsNS	H
HALLMARK_TNFA_SIGNALING_VIA_NFKB	0.182609	0.304348	0.120433	-0.999098		194	IL1B|KLF10|SOD2	CD8Nv	LY9def_HKMTbvsNS	H
HALLMARK_HYPOXIA	0.0397288	0.118506	0.321776	-0.515477		164	LDHA|PAM|GAPDH|DDIT4|PGK1|ENO1|JMJD6|NDRG1|PLIN2|MIF|P4HA1|TIPARP|PFKFB3|CASP6|BHLHE40|FAM162A|WSB1|GPI|BNIP3L|FOSL2|IER3|ANXA2|SLC2A3|KLF6|CXCR4|ERO1A|GRHPR|PRDX5|PIM1|TNFAIP3|PPP1R15A|PNRC1|SLC2A1|BTG1	CD8EM	LY9def_HKMTbvsNS	H
HALLMARK_INTERFERON_GAMMA_RESPONSE	0.0523102	0.130208	0.321776	-0.442087		192	SOD2|PNPT1|STAT3|IL2RB|IL4R|XCL1|HLA-B|ISG15|OASL|NFKB1|KLRK1|PDE4B|UPP1|PELI1|GCH1|SOCS3|ST3GAL5|NFKBIA|RIPK1|CASP3|AUTS2|IRF9|SLC25A28|VAMP8|DDX60|PTPN1|PIM1|TNFAIP3|BTG1|TNFAIP6|TRIM25|IRF4|CASP4|CD38|USP18|PSMA2|IRF8|IFI35|DHX58|HELZ2|RNF31|MX2|SLAMF7|LAP3|IRF7|SOCS1|VAMP5|IL6|GPR18|CMTR1|MVP|IFITM2|PTPN2|CIITA|RSAD2|EIF4E3|CDKN1A|PARP12|CASP8|NOD1|RNF213|ZNFX1|HERC6|CCL7|PSMB10|IFI44|HLA-DMA	CD8EM	LY9def_HKMTbvsNS	H
HALLMARK_MYC_TARGETS_V1	0.0211017	0.118506	0.352488	-0.437112		196	LDHA|PGK1|UBE2L3|HNRNPA3|HSPD1|SRSF2|PSMD1|KPNB1|PHB|XPOT|EIF4E|HNRNPR|RPS3|CCT3|HSPE1|ERH|PSMA6|SRM|CCT4|SNRPD2|IMPDH2|SRSF3|PWP1|SSBP1|RPS2|PABPC1|STARD7|USP1|EIF4H|FAM120A|IFRD1|PA2G4|SNRPA1|SET|EIF4G2|DDX18|COPS5|KPNA2|SF3B3|HNRNPU|RACK1|SNRPD3|RPS5|SYNCRIP|BUB3|UBA2|RPL18|AIMP2|TXNL4A|NCBP2|GOT2|CCT7|PSMA2|CYC1|SRPK1|RPL14|PSMB3|EIF4A1|POLE3|HDAC2|PSMD8|MRPL9|RPS6|PSMA7|RFC4|SRSF7|RUVBL2|YWH…	CD8EM	LY9def_HKMTbvsNS	H
HALLMARK_OXIDATIVE_PHOSPHORYLATION	0.17657	0.267531	0.134273	-0.338668		198	LDHA|NDUFB8|NDUFA6|LDHB|NDUFC1|GPI|SLC25A6|TIMM8B|UQCRFS1|NDUFV2|NDUFB4|GPX4|NDUFS8|ATP5PB|NDUFB2|UQCRH|RETSAT|MRPS12|SUPV3L1|ATP6V0E1|COX17|ATP5F1D|IMMT|CYB5R3|NDUFA3|SLC25A5|NDUFS6|ATP5F1B|SLC25A20|SDHA|NQO2|IDH3A|ATP5ME|ATP6V0B|GOT2|MRPS11|ACADSB|CYC1|GRPEL1|MTRF1|PHYH|MTX2|ACADVL|NDUFA2|COX8A|RHOT2|COX7A2L|ISCA1|NDUFS4|VDAC2|ETFB|UQCRQ|PDHA1|TCIRG1|NDUFB3|ATP5MC1|NDUFS2|DLD|COX6A1|MRPL15|MPC1…	CD8EM	LY9def_HKMTbvsNS	H
HALLMARK_TNFA_SIGNALING_VIA_NFKB	0.0391001	0.118506	0.321776	-0.999963		191	IL1B|SERPINB2	CD8EM	LY9def_HKMTbvsNS	H
HALLMARK_HYPOXIA	0.0216918	0.12051	0.352488	-0.499505		153	RORA|DDIT4|LDHA|PIM1|MXI1|P4HA1|WSB1|TNFAIP3|KLHL24|NR3C1|GAPDH|MT2A|MYH9|PAM|CXCR4|PLIN2|RBPJ|BNIP3L|CDKN1B|IER3|FOSL2|PFKFB3|PLAUR|SULT2B1|PGM1|ZNF292|BHLHE40|SLC6A6|IRS2|ANXA2|VHL|GRHPR|JMJD6|MT1E|ISG20|ETS1|TPST2|NFIL3|MAP3K1	CD8TEMRA	LY9def_HKMTbvsNS	H
HALLMARK_INTERFERON_GAMMA_RESPONSE	0.0127512	0.0852352	0.38073	-0.512668		188	NFKB1|SOD2|MX2|PIM1|DDX60|IL4R|CD69|TNFAIP3|NFKBIA|HLA-A|IFI44|IFIH1|MT2A|RIPK1|UPP1|AUTS2|HERC6|IFIT2|CCL5|KLRK1|IRF4|PLSCR1|IRF9|HELZ2|TAP1|ZBP1|STAT3|FAS|IL2RB|SPPL2A|ISG15|OAS2|RTP4|LATS2|IFI35|PARP12|ADAR|B2M|APOL6|TAPBP|CASP3|CD38|TNFSF10|TRIM14|LAP3|LY6E|BST2|RNF31|JAK2|DDX58|PSMB8|IL15RA|PSME2|OASL|PTPN1|MX1|PSMB9|ST3GAL5|CASP1|UBE2L6|USP18|SOCS3|NUP93|HLA-DQA1|IFIT1|RNF213|LCP2|ISG20|CD74	CD8TEMRA	LY9def_HKMTbvsNS	H
HALLMARK_MYC_TARGETS_V1	3.63418e-06	0.000181709	0.627257	0.604671	2.11864	194	RPLP0|RPS2|EEF1B2|RPL6|DDX21|SSBP1|SNRPA1|SF3B3|EIF2S1|RNPS1|SET|UBE2L3|SRM|GNL3|PSMD7|RPS6|RPL34|SNRPD2|PPM1G|PSMA2|SSB|PABPC1|HSPD1|NAP1L1|UBA2|SYNCRIP|PSMA1|SERBP1|RPL22|YWHAE|ILF2|EIF3B|TOMM70|HSP90AB1|EIF4E|YWHAQ|NOP56|VDAC3|FAM120A|NOLC1|NPM1|CCT5|APEX1|AP3S1|TCP1|ETF1|SNRPB2|VBP1|RSL1D1	CD8TEMRA	LY9def_HKMTbvsNS	H
HALLMARK_OXIDATIVE_PHOSPHORYLATION	0.0592255	0.22779	0.282013	0.368803		198	ATP5F1E|COX6B1|NNT|MTX2|COX10|NDUFB2|SLC25A12|NDUFB8|NDUFA8|PDHB|SDHB|ACAT1|SDHC|ATP5F1C|TOMM70|ATP5MF|VDAC3|IDH1|NQO2|ATP5MG|NDUFB4|ETFB|ATP6V1C1|ACADSB|NDUFS3|NDUFV2|NDUFB3|MDH2|FH|TIMM9|SUCLA2|UQCR10|SLC25A11|HADHB|NDUFS1|COX15|DECR1|MTRF1|CYB5R3|LRPPRC|COX5A|PRDX3|NDUFA9|AIFM1|MDH1|NDUFA2|MPC1|NDUFS7|CS|BAX|SUPV3L1|TIMM17A|SURF1|GLUD1|ATP5F1D|NDUFS6|MTRR|RHOT2	CD8TEMRA	LY9def_HKMTbvsNS	H
HALLMARK_TNFA_SIGNALING_VIA_NFKB	0.00552619	0.0552619	0.407018	-0.634868		186	B4GALT1|IL1B|NFKB1|SOD2|BIRC3|NINJ1|SMAD3|CD69|RELB|TNFAIP3|NFKBIA|DUSP4|IFIH1|SERPINB2|IFIT2|NFKB2|PANX1|JUNB|CCL5|BTG2|B4GALT5|TAP1|IER3|GADD45B|NR4A3|IER5|FOSL2|LITAF|SQSTM1|KYNU|MAP3K8|IL7R|TANK|PFKFB3|KDM6B|PLAUR|PMEPA1|IER2|CXCL2|GPR183|NFE2L2|MCL1|CXCL3|GFPT2|TNIP1|PTGER4|GEM|TGIF1|BHLHE40|DDX58|KLF9|IL15RA|CEBPB|BCL6|BIRC2|IRS2	CD8TEMRA	LY9def_HKMTbvsNS	H
HALLMARK_HYPOXIA	0.0380818	0.16756	0.276501	-0.999773		158	DDIT4	MAIT	LY9def_HKMTbvsNS	H
HALLMARK_INTERFERON_GAMMA_RESPONSE	0.0382514	0.16756	0.271289	-0.999797		185	NFKBIA|NFKB1	MAIT	LY9def_HKMTbvsNS	H
HALLMARK_MYC_TARGETS_V1	0.173103	0.262277	0.118288	-0.553331		195	EIF4A1|PGK1|HNRNPU|SRSF3|EIF3J|EIF2S1|SRSF7|RPL18|RACK1|HNRNPC|PSMD8|LDHA|RPS2|ODC1|VDAC1|ETF1|PSMA6|RPS3|YWHAE|CUL1|SRPK1|RPLP0|RAN|CNBP|PPIA|NPM1|HSP90AB1|EIF4G2|DDX21|POLE3|RPL14|TCP1|SERBP1|PSMC4|UBE2L3|HNRNPR|RPS5|ILF2|PSMD14|TFDP1|SNRPD3|SNRPG|MRPL9|TUFM|NDUFAB1|MCM5|TRIM28|IMPDH2|RPS6|SF3A1|CLNS1A|PABPC4|NAP1L1|PHB|RPL34|USP1|RANBP1|EIF1AX|RUVBL2|CBX3|SLC25A3|HNRNPA1|SNRPB2|BUB3|SYNCRIP|TR…	MAIT	LY9def_HKMTbvsNS	H
HALLMARK_OXIDATIVE_PHOSPHORYLATION	0.187088	0.27513	0.112379	-0.449506		198	SLC25A6|COX4I1|COX7B|ECI1|ISCU|COX6C|LDHA|NDUFV2|VDAC1|ATP5F1B|GPI|NDUFC2|NDUFB8|UQCRFS1|ACAT1|CYCS|UQCRH|IMMT|UQCR11|ISCA1|UQCRQ|ATP6V1D|MTRR|ATP5F1E|OGDH|COX5B|HCCS|ATP6V0C|COX7C|ECH1|TIMM17A|NDUFAB1|ATP5MC1|NDUFA1|ATP6V1G1|BCKDHA|SLC25A12|POLR2F|SLC25A3|NDUFA2|TIMM50|VDAC2|ATP5MC3|ECHS1|COX17|MRPS30|CYB5A|ACO2|MRPS15|COX10|SLC25A5|MRPS22|NDUFA4|FXN|ABCB7|NDUFB6|COX8A|TIMM8B|POR|MDH2|MRPS12|CYC…	MAIT	LY9def_HKMTbvsNS	H
HALLMARK_TNFA_SIGNALING_VIA_NFKB	0.0855615	0.237671	0.175204	-0.999601		190	IL1B|NFKBIA|NFKB1|ZC3H12A|RELB	MAIT	LY9def_HKMTbvsNS	H
HALLMARK_HYPOXIA	0.0930233	0.239082	0.204295	-0.418391		177	CXCR4|PPP1R15A|JUN|JMJD6|IER3|FOSL2|MAFF|PRDX5|HK1|GAPDH|LDHA|KLF7|BTG1|S100A4|DDIT3|PIM1|KLHL24|PDK1|BHLHE40|TNFAIP3|NDRG1|CDKN1B|MXI1|ATF3|DDIT4|WSB1|PAM|RRAGD|VEGFA|GLRX|NR3C1|PLAUR|SDC4|PLIN2|ISG20|NEDD4L|PNRC1|NOCT|RBPJ|CDKN1A|ILVBL|UGP2|KDM3A|F3|LXN	NonVd2gdT	LY9def_HKMTbvsNS	H
HALLMARK_INTERFERON_GAMMA_RESPONSE	0.0688337	0.239082	0.237794	-0.999688		193	SOD2	NonVd2gdT	LY9def_HKMTbvsNS	H
HALLMARK_MYC_TARGETS_V1	0.0935115	0.239082	0.202072	-0.446627		196	SRSF2|SRSF3|RACK1|EIF1AX|SRSF7|RPS2|DDX18|TUFM|IFRD1|RPL34|HSPE1|YWHAE|CCT3|RPS3|SRSF1|PHB|SERBP1|PABPC4|PABPC1|LDHA|ERH|MCM7|RPL18|MCM5|RPL6|EIF4A1|PRPF31|ILF2|PPIA|PRDX4|VDAC1|SNRPA1|HNRNPA2B1|NOLC1|PSMA6|NOP16|RSL1D1|PSMD8|XRCC6|HSPD1|HNRNPC|RUVBL2|RPL14|SNRPA|EIF3D|HPRT1|SNRPD1|PSMC4|HNRNPA3|EEF1B2|USP1|HNRNPU|RPS5|BUB3|HNRNPD|SLC25A3|SNRPD2|SRM|CCT2|APEX1|VDAC3|SNRPG|RPS10|RPLP0|EIF3J|PSMD1|…	NonVd2gdT	LY9def_HKMTbvsNS	H
HALLMARK_OXIDATIVE_PHOSPHORYLATION	0.121622	0.25425	0.176694	-0.372841		198	NDUFS6|TCIRG1|COX7A2|HSD17B10|NDUFB4|NDUFV2|DLD|ATP5MF|COX7C|AIFM1|CYB5A|COX4I1|ETFDH|ISCA1|ECH1|LDHA|GPX4|UQCRFS1|COX7B|NDUFA3|IDH3A|NNT|ATP6V1F|PHYH|SUPV3L1|ATP5MG|MFN2|NDUFB1|TOMM22|VDAC1|ATP6V0C|MRPS15|NDUFA5|CYCS|COX17|NDUFA6|ATP5PD|MDH1|ATP5ME|HADHB|LRPPRC|SUCLG1|OXA1L|CPT1A|TIMM13|TIMM8B|ALAS1|MRPS22|VDAC2|ATP1B1|PMPCA|COX11|UQCR10|SLC25A3|NDUFC2|LDHB|VDAC3|FDX1|NDUFA4|NDUFA7|HCCS|ATP6V1H|…	NonVd2gdT	LY9def_HKMTbvsNS	H
HALLMARK_TNFA_SIGNALING_VIA_NFKB	0.0289792	0.239082	0.352488	-0.999848		196	CXCL3|SOD2	NonVd2gdT	LY9def_HKMTbvsNS	H
HALLMARK_HYPOXIA	0.0254737	0.184355	0.352488	-0.999856		169	BHLHE40	Vd2gdT	LY9def_HKMTbvsNS	H
HALLMARK_INTERFERON_GAMMA_RESPONSE	0.133574	0.238971	0.161979	-0.999507		194	IFIT2	Vd2gdT	LY9def_HKMTbvsNS	H
HALLMARK_MYC_TARGETS_V1	0.0215395	0.184355	0.352488	0.460627		194	CNBP|CUL1|EEF1B2|ABCE1|NPM1|NAP1L1|NCBP2|CCT4|SERBP1|SRSF1|CCT2|EIF3J|PTGES3|HNRNPD|KPNB1|RAN|HNRNPC|RPLP0|DEK|SNRPA1|RPS6|IMPDH2|YWHAE|C1QBP|DDX21|GNL3|RPL22|APEX1|HNRNPA1|EIF2S1|SF3B3|UBA2|PSMD14|YWHAQ|EIF4E|PPIA|HDGF|EIF3D|NOLC1|PSMD1|SYNCRIP|HDDC2|NME1|TOMM70|NOP56|SET|POLD2|ILF2|RNPS1|TRA2B|RPS5|EIF4A1|RRP9|SF3A1|TCP1|PSMA7|G3BP1|MRPL9|SNRPG|CANX|HSPD1|PABPC1|EXOSC7|SRSF7|DDX18|HSP90AB1|GOT2…	Vd2gdT	LY9def_HKMTbvsNS	H
HALLMARK_OXIDATIVE_PHOSPHORYLATION	0.140036	0.238971	0.157403	-0.431577		199	LDHA|IDH2|GPX4|NDUFB3|ATP6V1F|ATP5MC3|VDAC1|ETFDH|COX4I1|COX5B|NDUFV2|NDUFB8|ACADSB|UQCR11|UQCRB|ATP6V1G1|ECH1|UQCRC1|DECR1|ATP5PD|NDUFB1|PDHB|CYB5A|BAX|NNT|ATP5MF|COX5A|NDUFS1|NDUFB4|MDH1|HADHA|COX8A|CPT1A|NDUFA3|POR|HCCS|SUCLG1|MTX2|HTRA2|SDHD|ATP5MC1|ATP6AP1|SLC25A20|IDH1|PDHX|COX7B|ATP5F1B|NDUFA9|NQO2|NDUFA2|CASP7|CYB5R3|ATP6V0E1|NDUFA6|POLR2F|NDUFB7|SLC25A3|ATP5PB|SURF1|TCIRG1|COX7A2|NDUFS4|…	Vd2gdT	LY9def_HKMTbvsNS	H
HALLMARK_TNFA_SIGNALING_VIA_NFKB	0.0899281	0.238971	0.199915	-0.999695		195	BHLHE40|IFIT2|B4GALT5	Vd2gdT	LY9def_HKMTbvsNS	H
HALLMARK_HYPOXIA	0.207809	0.37073	0.102822	-0.998956		178	FAM162A|DDIT4|JMJD6|LDHA|PFKFB3	NK	LY9def_HKMTbvsNS	H
HALLMARK_INTERFERON_GAMMA_RESPONSE	0.232587	0.37073	0.095288	-0.998878		196	NFKB1|IL4R|SOD2	NK	LY9def_HKMTbvsNS	H
HALLMARK_MYC_TARGETS_V1	0.282338	0.389942	0.0843144	-0.998593		196	LDHA	NK	LY9def_HKMTbvsNS	H
HALLMARK_OXIDATIVE_PHOSPHORYLATION	0.276675	0.389942	0.0852885	-0.998627		199	LDHA	NK	LY9def_HKMTbvsNS	H
HALLMARK_TNFA_SIGNALING_VIA_NFKB	0.288557	0.389942	0.0831291	-0.877762		196	SERPINB2|TNFRSF9|KDM6B|NFKB1|BIRC3|NINJ1|SOD2|PFKFB3	NK	LY9def_HKMTbvsNS	H
HALLMARK_HYPOXIA	0.0608495	0.178969	0.321776	-0.561131		180	ENO1|P4HA1|LDHA|HK1|FAM162A|IER3|MIF|BHLHE40|DDIT4|TPD52|ZNF292|PAM|BCL2|WSB1|TPI1|PFKP|ERO1A|PDK1|PPP1R15A|GBE1|GPI|AMPD3|PGK1|TIPARP|MAFF|HK2|GCNT2|ZFP36|NDST2|ADM|KDM3A|NFIL3|MXI1|GAPDH|CP|TNFAIP3|ALDOC|CDKN1A|PGM1|AK4|ILVBL|ALDOA|VHL|SAP30|PNRC1|NEDD4L|ATF3|SIAH2|SLC25A1|NOCT|RBPJ|P4HA2|PFKFB3|BNIP3L	BNv	LY9def_HKMTbvsNS	H
HALLMARK_INTERFERON_GAMMA_RESPONSE	0.0503631	0.159727	0.321776	-0.665349		195	HLA-DMA|SOD2|ICAM1|IRF1|CASP7|STAT1|MTHFD2|NLRC5|RAPGEF6|TAP1|PTPN1|PFKP|IRF9|FAS|STAT3|NFKB1|UBE2L6|PELI1|CD69|RIPK2|IRF4|PSMB9|OASL|TRAFD1|IRF8|NAMPT|PML|HLA-DQA1|SPPL2A|ARID5B|HLA-DRB1|ZNFX1|PARP14|NMI|CD40|PTPN2|PDE4B|NFKBIA|PSMB8|PSMB2|TNFAIP6|C1S|IFI30|SLC25A28|HLA-A|HLA-B|CD86|CD74|RNF31|PSMB10|PTGS2|CASP3|TNFAIP3|CIITA|CCL2|CDKN1A|ST8SIA4|SOCS3|B2M|APOL6|MYD88|ADAR|LYSMD2|PNP|PARP12|PSME2…	BNv	LY9def_HKMTbvsNS	H
HALLMARK_MYC_TARGETS_V1	0.0433018	0.159727	0.252961	-0.446698		196	LDHA|CANX|SMARCC1|DDX21|UBA2|HSP90AB1|AP3S1|PRDX4|PGK1|RPL18|RPL34|UBE2E1|EIF4A1|ABCE1|RPS2|VDAC1|HSPE1|PSMB2|RPS3|NCBP2|GOT2|ORC2|CTPS1|PHB|SET|NME1|CUL1|CLNS1A|EEF1B2|EIF3J|EIF2S2|EIF4E|FBL|CCT2|YWHAQ|PSMC4|EIF3D|PSMB3|SRPK1|PSMD7|PSMA1|NHP2|HPRT1|XRCC6|RPLP0|RPS5|TCP1|RPL22|RPL14|PWP1|CCT7|RANBP1|HDGF|DHX15|ODC1|RRP9|RAN|PRPF31|HNRNPU|SRM|POLD2|EIF1AX|RUVBL2|NOLC1|TOMM70|PA2G4|PTGES3|TUFM|IFRD…	BNv	LY9def_HKMTbvsNS	H
HALLMARK_OXIDATIVE_PHOSPHORYLATION	0.0955585	0.227543	0.165657	-0.384746		200	CASP7|LDHA|SLC25A6|PDP1|GPI|NDUFB8|ATP5MF|NDUFV2|COX6C|ACAA2|NDUFA9|SDHD|VDAC1|ATP5PB|BCKDHA|GOT2|NDUFB3|UQCRB|COX10|SLC25A4|AFG3L2|ATP6V1C1|MDH2|MFN2|UQCR10|IDH3B|NDUFB2|ATP6V1E1|NNT|IDH3G|COX7B|UQCR11|BAX|ATP5F1E|NDUFS7|RHOT1|ALDH6A1|ETFA|COX5B|ATP5MG|POR|NDUFA7|TIMM9|HSD17B10|NDUFB7|ECI1|TIMM10|ACADSB|TOMM70|ATP5PD|ATP6V0B|ATP5MC3|ATP5F1C|ATP5F1D|ECH1|NDUFS4|HCCS|ATP1B1|ATP5MC1|COX4I1|COX6B1	BNv	LY9def_HKMTbvsNS	H
HALLMARK_TNFA_SIGNALING_VIA_NFKB	0.0446309	0.159727	0.321776	-0.999946		195	IL1B|BCL2A1	BNv	LY9def_HKMTbvsNS	H
HALLMARK_HYPOXIA	0.0592105	0.176392	0.276501	-0.999695		177	DDIT4	BMm	LY9def_HKMTbvsNS	H
HALLMARK_INTERFERON_GAMMA_RESPONSE	0.0767544	0.176392	0.24134	-0.457644		192	ST8SIA4|IRF1|SOD2|SOCS1|ICAM1|LYSMD2|NFKB1|IRF9|IRF4|NLRC5|PTPN1|TAP1|FAS|CD40|STAT3|SSPN|TRAFD1|MTHFD2|IFIT2|PSMA3|UBE2L6|PDE4B|CD69|NFKBIA|APOL6|PSMB2|PTGS2|UPP1|C1S|VAMP8|B2M|BPGM|CSF2RB|HLA-B|IRF7|PSMB9|SOCS3|IL15RA|IFIH1|PARP14|IL15|TAPBP|RAPGEF6|OASL|PTPN2|HLA-DQA1|NAMPT|ADAR|PSMB8|STAT1|MT2A|IRF5|RBCK1|PFKP|LATS2|HLA-A|HELZ2|IL6|ZNFX1|PSMB10|FGL2|USP18|IL18BP|RIPK2|IRF8|PML|LY6E|CD74|HIF1A…	BMm	LY9def_HKMTbvsNS	H
HALLMARK_MYC_TARGETS_V1	0.0811404	0.176392	0.234393	-0.414966		196	LDHA|RPS2|UBA2|RPS5|SRM|NHP2|PRDX4|DDX18|PTGES3|NCBP2|RPL34|RPL18|CCT3|EIF4A1|HPRT1|PA2G4|RANBP1|PGK1|RPS3|SRSF7|RPL14|SET|SMARCC1|EIF1AX|IFRD1|NDUFAB1|CUL1|PPM1G|LSM2|PSMB2|LSM7|RPL22|PSMA7|SSBP1|SSB|PSMC6|SRSF2|RACK1|CYC1|HSPE1|CLNS1A|MCM4|EIF3B|ILF2|DUT|HDDC2|TUFM|PRDX3|RAN|RNPS1|TARDBP|FBL|TXNL4A|IMPDH2|NME1|HSP90AB1|CCT4|PSMD3|VDAC1|GNL3|POLD2|RUVBL2|SRSF3|FAM120A|MCM6|PRPS2|EEF1B2|NOLC1|SNR…	BMm	LY9def_HKMTbvsNS	H
HALLMARK_OXIDATIVE_PHOSPHORYLATION	0.0780911	0.176392	0.237794	-0.437563		199	SURF1|LDHA|ATP5MC3|NDUFB2|FXN|NDUFV2|COX4I1|LDHB|HADHA|ATP6V1G1|MTX2|SDHD|NNT|ATP5F1A|MRPL34|COX7A2|DLD|ATP5MG|SLC25A6|GPI|UQCR10|TIMM10|HADHB|UQCR11|NDUFAB1|HSD17B10|NDUFB3|NDUFB6|ETFDH|TIMM8B|OAT|CPT1A|GLUD1|SLC25A4|CYC1|COX5B|UQCRC1|BCKDHA|TIMM50|PRDX3|CYCS|PMPCA|ECI1|ATP5PF|SLC25A12|NDUFB8|ACAA2|MRPS12|ECHS1|ATP5MC1|NDUFS8|ATP5F1B|NDUFV1|VDAC1|GRPEL1|SLC25A5|MTRF1|TIMM9|NDUFA8|ATP5PO|NDUFB7|C…	BMm	LY9def_HKMTbvsNS	H
HALLMARK_TNFA_SIGNALING_VIA_NFKB	0.0789474	0.176392	0.237794	-0.516941		196	IER3|IFNGR2|IRF1|SOD2|MCL1|B4GALT5|ICAM1|NFKB1|TNIP2|NINJ1|TAP1|TNIP1|MARCKS|CD80|RELB|KDM6B|PNRC1|EHD1|SERPINB2|ATP2B1|CFLAR|CXCL2|CXCL3|DUSP5|BCL6|CD44|CD83|IFIT2|BHLHE40|ICOSLG|PDE4B|CD69|NFKBIA|RNF19B|RELA|KLF10|PTGS2|TNFAIP8|TGIF1|KLF6|FOSL1|NFIL3|NFKB2|MXD1|REL|CEBPB|F3|SOCS3|IL15RA|DRAM1|IFIH1|FOSL2|IL1A|MAFF|ID2|ETS2|INHBA|MAP3K8|TRAF1|PPP1R15A|IL1B|TLR2|BCL3|ATF3|SAT1|SLC16A6|NAMPT|CCL20…	BMm	LY9def_HKMTbvsNS	H
HALLMARK_HYPOXIA	1.59107e-11	1.59107e-10	0.863415	-0.626262	-2.05151	183	MIF|SLC2A3|LDHA|ERO1A|ENO1|DDIT4|MT2A|PGK1|NOCT|PAM|S100A4|TNFAIP3|DTNA|PLAC8|PIM1|BHLHE40|AK4|FAM162A|FOSL2|NR3C1|PFKP|HK2|ISG20|PPP1R15A|DUSP1|BTG1|GAPDH|PNRC1|KLF6|IER3|ZNF292|SLC2A1|GPI|P4HA1|GYS1|MXI1|CAV1|BNIP3L|TIPARP|RRAGD|UGP2|ZFP36|JUN|B3GALT6|PFKFB3|NEDD4L|AMPD3|PLAUR|JMJD6|MT1E|AKAP12|CXCR4|MAP3K1|PGM1|NDRG1|SIAH2|FOXO3|MAFF|PLIN2|RORA|ETS1|F3|ANXA2|CDKN1B|HEXA|ADM|KLHL24|HK1|GLRX|BCL…	ClasMono	LY9def_HKMTbvsNS	H
HALLMARK_INTERFERON_GAMMA_RESPONSE	3.56985e-13	5.94975e-12	0.932595	-0.638069	-2.1035	198	CCL2|LCP2|PSME2|MT2A|IL15RA|IRF1|SOCS3|SLAMF7|STAT4|TNFAIP3|TRIM25|PIM1|IRF8|CCL7|CD69|PDE4B|PFKP|ISG20|SOD2|PSMA3|PSME1|PSMA2|BTG1|B2M|HLA-A|RIPK2|GCH1|ADAR|STAT3|CD274|IFITM3|NFKBIA|OGFR|IL15|CD74|IFITM2|TNFAIP6|NFKB1|RSAD2|NMI|MVP|PSMB10|HLA-DQA1|KLRK1|NAMPT|GBP4|FAS|CMPK2|TAP1|PTPN2|ICAM1|UBE2L6|HLA-B|TRIM21|ISG15|TNFAIP2|PTPN1|LY6E|CASP1|IRF9|PARP12|IL4R|CD38|NUP93|SRI|LAP3|PSMB9|HLA-DRB1|IR…	ClasMono	LY9def_HKMTbvsNS	H
HALLMARK_MYC_TARGETS_V1	1.76546e-32	8.82731e-31	1.48157	-0.777397	-2.56495	196	PSMA7|SET|DDX21|HSP90AB1|VDAC1|RAN|LDHA|HSPD1|PGK1|EIF4A1|ABCE1|PTGES3|EIF2S2|PWP1|HSPE1|CCT5|CNBP|SNRPB2|GSPT1|PSMA6|NPM1|CCT4|UBA2|PSMD7|PSMA2|CCT2|CYC1|NOLC1|SNRPA1|EIF2S1|GNL3|SSB|ILF2|SNRPD1|G3BP1|EEF1B2|PSMA4|PSMD8|VDAC3|RPS5|PA2G4|SERBP1|HNRNPC|YWHAE|LSM7|PPIA|RPL34|SF3B3|NHP2|RSL1D1|XRCC6|HNRNPR|EIF3B|EIF3D|NME1|CCT3|PSMA1|BUB3|RPL18|CUL1|SNRPG|NOP16|SRM|PPM1G|CLNS1A|SNRPD3|RPS3|ODC1|RPL2…	ClasMono	LY9def_HKMTbvsNS	H
HALLMARK_OXIDATIVE_PHOSPHORYLATION	5.04422e-12	6.30527e-11	0.887075	-0.624019	-2.05667	200	CYCS|VDAC1|LDHA|NDUFV2|VDAC2|CYB5A|ATP6V1F|GRPEL1|COX17|NDUFB2|TIMM13|CYC1|ATP6V1G1|COX6C|UQCRQ|GPI|VDAC3|MRPL15|NDUFS6|LRPPRC|ATP5MF|UQCR11|ATP5MC3|TOMM22|NDUFA6|ATP6V0B|SLC25A12|COX5B|ATP6V0C|ATP6AP1|NDUFA4|ATP6V1H|TIMM17A|COX7B|COX6A1|FDX1|DLD|ATP5MG|NDUFC2|MGST3|GPX4|MRPS12|NDUFB8|SDHA|UQCRFS1|COX5A|NDUFAB1|IMMT|HSPA9|TOMM70|TIMM10|COX8A|PDHA1|ATP5PD|ATP5ME|COX7A2L|NDUFA1|MDH2|ATP1B1|ATP5F1E|…	ClasMono	LY9def_HKMTbvsNS	H
HALLMARK_TNFA_SIGNALING_VIA_NFKB	1.29365e-14	3.23412e-13	0.986546	-0.657999	-2.1711	199	CCL2|SLC2A3|INHBA|NINJ1|PLPP3|IL15RA|IRF1|SOCS3|BIRC3|DUSP4|CCRL2|BCL2A1|TNFAIP3|ZBTB10|PANX1|BHLHE40|GADD45B|GPR183|EIF1|FOSL2|B4GALT5|CSF1|CD69|IL1B|NR4A3|PDE4B|SERPINB2|KDM6B|G0S2|YRDC|CD83|SOD2|PPP1R15A|DRAM1|IL7R|TRIP10|SLC2A6|DUSP1|PLEK|RNF19B|BTG1|TNF|PNRC1|GADD45A|EHD1|RIPK2|GCH1|KLF6|TNIP2|IER3|BTG3|ID2|MSC|TNFRSF9|ETS2|LITAF|FOSL1|CXCL2|NFKBIA|SQSTM1|SNN|CD80|DENND5A|TNFAIP6|MARCKS|PHLD…	ClasMono	LY9def_HKMTbvsNS	H
HALLMARK_HYPOXIA	0.671202	0.70519	0.0704501	0.358722		159	SDC2|MXI1|IDS|MAFF|B3GALT6|CASP6|ETS1|NAGK|TES|NDST2|SLC25A1|RORA|GPI|CXCR4|GBE1|PLAC8|UGP2|RRAGD|BTG1|FOS|KLF7	NClasMono	LY9def_HKMTbvsNS	H
HALLMARK_INTERFERON_GAMMA_RESPONSE	0.0124294	0.0776838	0.38073	-0.638404		195	UPP1|IL15|TRIM25|STAT1|PIM1|LATS2|STAT3|RIPK1|IRF9|NOD1|HLA-B|B2M|LCP2|CD274|IRF2|PDE4B|CXCL10|CD74|ICAM1|ADAR|STAT2|PSME2|PTPN6|IRF8|RAPGEF6|GBP4|CASP4|ARL4A|RIPK2|NFKB1|SLAMF7|CCL7|APOL6|ISG20|PFKP|LAP3|NUP93|NAMPT|GCH1|SPPL2A|SOD2|TNFAIP2|MTHFD2|HLA-DRB1|IRF7|RNF213|IFI30|TAP1|TRIM21|SP110|IFITM3|MT2A|PSME1|PARP14|IFI35|PSMB8|IL4R|BPGM|SECTM1|MX2|IL6|IFITM2|OGFR|ZNFX1|TRAFD1|BATF2|IFIT3|HELZ2|…	NClasMono	LY9def_HKMTbvsNS	H
HALLMARK_MYC_TARGETS_V1	0.000572339	0.0187694	0.477271	-0.712411	-1.70221	195	SNRPB2|UBE2E1|PSMA7|RACK1|PSMD7|EIF1AX|SERBP1|CUL1|EIF2S2|EIF4A1|CCT5|HNRNPA2B1|RNPS1|SLC25A3|RAN|PSMD8|HNRNPA1|EIF4G2|RPS10|NPM1|KPNB1|PPIA|PA2G4|VDAC1|CCT7|DDX21|RAD23B|EIF4H|UBA2|CANX|PSMA1|IFRD1|HNRNPD|AIMP2|UBE2L3|SMARCC1|C1QBP|COX5A|NOP56|DEK|SF3A1|HPRT1|CBX3|PSMA6|CCT3|NCBP2|SRM|EIF3J|CCT2|PSMC4|RPL14|YWHAE|SRPK1|HNRNPC|SNRPA|NHP2|XPOT|PSMD14|SNRPG|XRCC6|ABCE1|EXOSC7|G3BP1|NDUFAB1|FBL|PSMB…	NClasMono	LY9def_HKMTbvsNS	H
HALLMARK_OXIDATIVE_PHOSPHORYLATION	0.192523	0.481308	0.135002	-0.498663		199	ATP6V0B|ATP6V1H|HSPA9|ATP5F1E|ATP6V1F|ATP6V0E1|GPX4|SLC25A3|ATP5MF|VDAC1|POR|NDUFB2|COX6C|DLST|COX5A|CYCS|NDUFV2|DECR1|MGST3|UQCRH|TIMM13|NDUFA1|NDUFC1|CS|GRPEL1|TCIRG1|ATP5F1D|ACADVL|COX8A|SDHA|TIMM10|TIMM8B|ATP5F1A|COX7A2L|UQCRC1|NDUFAB1|UQCR11|MRPL15|MDH1|DLD|LDHA|COX6A1|NDUFA6|LRPPRC|ACAT1|NDUFS6|MRPS12|MDH2|MTRR|CPT1A|VDAC2|LDHB|HADHB|HADHA|VDAC3|ETFDH|MRPS22	NClasMono	LY9def_HKMTbvsNS	H
HALLMARK_TNFA_SIGNALING_VIA_NFKB	0.171053	0.475146	0.144631	-0.511702		194	NINJ1|SPHK1|KLF6|TNIP2|CEBPB|TLR2|MSC|PLEK|TRAF1|DRAM1|LDLR|PDLIM5|IFNGR2|DENND5A|SQSTM1|ATF3|GADD45B|PDE4B|CXCL10|OLR1|MCL1|PPP1R15A|IER5|DUSP5|INHBA|ICAM1|KYNU|TIPARP|B4GALT5|RELA|B4GALT1|YRDC|TANK|BTG3|PANX1|RELB|RIPK2|SLC2A6|TNFAIP8|NFKB1|DUSP2|ETS2|NAMPT|GCH1|SOD2|TNFAIP2|NFKB2|SPSB1|TAP1	NClasMono	LY9def_HKMTbvsNS	H
HALLMARK_HYPOXIA	0.185393	0.32703	0.11725	-0.616311		172	ERO1A|PAM|TES|PPP1R15A|IER3|MIF|BHLHE40|BNIP3L|AMPD3|PGK1|DDIT4|BTG1|LDHA|SIAH2|ENO1|TNFAIP3|PFKP|MAP3K1|PDK1|FOXO3|HSPA5|PIM1|AK4|MT2A|S100A4|BCL2|GYS1|SLC2A1|NEDD4L|DUSP1|FOSL2|SLC6A6|ALDOA|WSB1|GPI|DDIT3|HDLBP|GBE1|P4HA1|JUN|GAPDH|KDM3A|VEGFA|CDKN1A|MAFF|PLAC8|TPI1|SLC2A3|GCNT2|HK2|PFKL|PFKFB3|DTNA|RRAGD|ADM|GRHPR|CCNG2|ISG20|IL6|SAP30|CSRP2|PDGFB|P4HA2|UGP2|PNRC1|XPNPEP1|TPBG|ANXA2	mDC	LY9def_HKMTbvsNS	H
HALLMARK_INTERFERON_GAMMA_RESPONSE	0.202497	0.32703	0.110565	-0.519065		195	HIF1A|PSMA3|NOD1|CD40|BTG1|SLAMF7|TNFAIP3|PFKP|TAPBP|PDE4B|MTHFD2|PIM1|STAT4|PSMA2|IL15RA|MT2A|PSME2|HLA-DRB1|SOD2|OGFR|IL15|NFKBIA|CD274|PTPN1|PSMB2|CD74|IL7|SOCS3|ST8SIA4|TAP1|IL4R|IRF1|HLA-DQA1|GBP4|APOL6|FAS|PTGS2|TNFAIP2|PML|CDKN1A|B2M|CCL5|UPP1|RNF213|STAT1|TRAFD1|IDO1|ARL4A|PARP14|CASP1|LAP3|PSMB9|CMPK2|ICAM1|RSAD2|TNFAIP6|PSMB10|NFKB1|IRF8|IFNAR2|SOCS1|NLRC5|RIPK2|CD38|ISG20|HLA-DMA|PLA2G…	mDC	LY9def_HKMTbvsNS	H
HALLMARK_MYC_TARGETS_V1	0.202497	0.32703	0.110565	-0.530571		195	VDAC3|PSMA6|EIF2S2|HPRT1|PGK1|LDHA|HSP90AB1|CUL1|VDAC1|TFDP1|YWHAQ|CANX|G3BP1|PTGES3|PSMA2|RAN|PSMA7|HSPE1|HSPD1|PSMB2|PSMD1|PSMD7|PSMA4|TXNL4A|EIF4A1|BUB3|KPNB1|TARDBP|SRSF3|XRCC6|C1QBP|PSMA1|SRM|HDGF|UBA2|HNRNPA3|EIF3D|ILF2|HNRNPA2B1|CYC1|PSMC6|COPS5|XPOT|STARD7|SET|NME1|CCT3|EXOSC7|HNRNPC|NPM1|YWHAE|TRIM28|HNRNPD|UBE2L3|CCT5|SNRPG|PSMD8|KPNA2|SF3A1|PRDX4|CCT2|SYNCRIP|PSMC4|PHB|SRSF2|PCBP1|NOP1…	mDC	LY9def_HKMTbvsNS	H
HALLMARK_OXIDATIVE_PHOSPHORYLATION	0.157676	0.32703	0.127505	-0.999437		199	ATP1B1	mDC	LY9def_HKMTbvsNS	H
HALLMARK_TNFA_SIGNALING_VIA_NFKB	0.0165659	0.32703	0.352488	-0.999889		197	IL23A	mDC	LY9def_HKMTbvsNS	H
HALLMARK_HYPOXIA	0.1571	0.37594	0.134273	-0.999046		159	PLAUR	pDC	LY9def_HKMTbvsNS	H
HALLMARK_INTERFERON_GAMMA_RESPONSE	0.471212	0.574649	0.0679923	-0.367833		193	CDKN1A|IL4R|SOCS1|HLA-DMA|CSF2RB|HLA-DQA1|IFI30|CD69|STAT3|HLA-DRB1|SOCS3|TAP1|IRF1|PNP|IL15RA|PSMB2|SLAMF7|NCOA3|PLSCR1|MTHFD2|PTPN1|ITGB7|ST8SIA4|NUP93|ZNFX1|FAS|PFKP|HLA-B|HLA-A|IL10RA|NLRC5|PTGS2|BTG1|STAT1|CD74|CD274|RIPK1|ADAR|TRIM21|OGFR|CMKLR1|IRF9|NFKB1|C1S|PSMA3|ARL4A|CD40|ISG20|RNF31|HIF1A|RNF213|TOR1B|TDRD7|OAS3	pDC	LY9def_HKMTbvsNS	H
HALLMARK_MYC_TARGETS_V1	0.421212	0.538142	0.0736213	-0.505792		194	EIF4A1|PA2G4|HSP90AB1|DDX21|PSMA7|PSMD7|PSMD1|RAN|KPNB1|SET|PSMB3|HNRNPA2B1|COX5A|EIF2S2|PPM1G|PSMB2|PSMC6|HNRNPC|SRSF3|HNRNPA3|PTGES3|PSMD14|SNRPD1|SNRPG|VDAC1|CCT5|PSMA1|XRCC6|YWHAE|ABCE1|SRSF2|SRSF7|EIF2S1|TRA2B|UBE2E1|HSPD1|SSB|NPM1|NCBP1|LDHA|NOP16|EIF3D|EIF3B|EIF4H|EIF3J|CCT3|ACP1|CCT2|SF3B3|PSMD8|PWP1|PHB|EIF1AX|UBE2L3|KPNA2|EIF4G2|CYC1|VBP1|PGK1|ETF1|COPS5|RNPS1|TCP1|SYNCRIP|CCT4|HNRNPD|V…	pDC	LY9def_HKMTbvsNS	H
HALLMARK_OXIDATIVE_PHOSPHORYLATION	0.430514	0.538142	0.0723571	-0.464383		199	NDUFB6|NQO2|CYCS|ACAA2|TIMM8B|COX5A|ATP6V1D|UQCRC2|ATP6V1E1|NDUFC1|ATP5MC3|NDUFA6|BAX|ATP6V0B|COX7B|ATP6V0E1|COX17|IMMT|COX8A|HADHA|DLST|VDAC1|NDUFS6|VDAC2|TIMM17A|ATP5PO|HSPA9|ATP6V1F|ATP5PB|ETFA|ETFB|AFG3L2|DLAT|RHOT2|LDHA|COX10|HCCS|UQCRH|NDUFB4|MRPS12|COX6A1|ACADM|CYC1|NDUFC2|FH|NDUFA4|TIMM50|ATP5F1E|HADHB|NDUFS2|ACADVL|UQCR11|ATP5F1B|NDUFB2|PDHX|ATP5MC1|TIMM10|MRPS15|OPA1|MDH2|PDHA1|MRPL15|V…	pDC	LY9def_HKMTbvsNS	H
HALLMARK_TNFA_SIGNALING_VIA_NFKB	0.18693	0.38587	0.122108	-0.999018		191	PLAUR	pDC	LY9def_HKMTbvsNS	H

## Sheet: Figure3E
celltype_clustering_fine	Cytokine	Ctrls_HKMTb_vs_NS	LY9def_HKMTb_vs_NS	LY9def_HKMTb_vs_Ctrls_HKMTb	DeltaAUC
ClasMono	IL18	0.850924	0.217068	0.31428	0.633856
ClasMono	IFNg	0.817088	0.228739	0.310211	0.588349
ClasMono	IL15	0.83128	0.259504	0.19363	0.571776
mDC	IL-Y	0.844857	0.383543	0.0595489	0.461314
mDC	OSM	0.848933	0.412373	0.285593	0.43656
mDC	Persephin	0.809978	0.386102	0.0830574	0.423877
mDC	TL1A	0.823437	0.410104	0.108395	0.413333
mDC	IL17B	0.815989	0.427114	0.324159	0.388875
mDC	IL17E	0.876158	0.493312	0.307084	0.382846
mDC	TPO	0.815212	0.437344	0.0910148	0.377869
mDC	IL12	0.907738	0.53429	0.470219	0.373448
ClasMono	GM-CSF	0.814636	0.459924	0.29693	0.354712
mDC	Leptin	0.885204	0.531398	0.321878	0.353806
NClasMono	IL17B	0.889296	0.536111	0.54669	0.353185
mDC	IL7	0.893385	0.543404	0.0656769	0.349981
mDC	IL20	0.845927	0.499964	0.206117	0.345963
mDC	41BBL	0.800141	0.455652	0.302045	0.344489
mDC	IL2	0.916373	0.572201	0.161059	0.344173
NClasMono	M-CSF	0.894227	0.550617	0.0926012	0.34361
mDC	IL24	0.819523	0.491996	0.0869671	0.327527
pDC	TNFa	0.890381	0.581716	0.472699	0.308664
mDC	IL33	0.802149	0.513393	0.187963	0.288756
mDC	IL30	0.802985	0.514944	0.0994175	0.288041
mDC	IL10	0.922883	0.643372	0.360189	0.279511
mDC	TNFa	0.866042	0.591054	0.0861726	0.274988
pDC	IL36a	0.930197	0.656639	0.279541	0.273558
pDC	TSLP	0.830057	0.565894	0.49875	0.264164
NClasMono	IL3	0.940972	0.68179	0.145016	0.259182
pDC	IL3	0.935265	0.679459	0.306358	0.255806
mDC	IL15	0.926695	0.671437	0.22379	0.255258
NClasMono	GM-CSF	0.952877	0.710185	0.149533	0.242692
NClasMono	TNFa	0.970435	0.728704	0.103583	0.241731
mDC	IL18	0.936181	0.694725	0.277742	0.241456
mDC	IL1b	0.845297	0.610794	0.759197	0.234503
pDC	IFNg	0.905394	0.672181	0.560259	0.233213
mDC	IL36a	0.906873	0.67627	0.294976	0.230603
pDC	IL1b	0.880436	0.651574	0.586505	0.228862
mDC	IL1a	0.89996	0.680134	0.42741	0.219827
pDC	IL15	0.906632	0.692035	0.691014	0.214597
pDC	GM-CSF	0.865462	0.65162	0.483793	0.213842
mDC	IFNg	0.94593	0.733128	0.488615	0.212802
mDC	IFNe	0.830093	0.623258	0.857323	0.206835
pDC	IL2	0.848398	0.644135	0.470299	0.204263
NClasMono	IL1b	0.965278	0.771296	0.256464	0.193982
NClasMono	IL18	0.954226	0.763889	0.408762	0.190337
CD8Nv	IL36a	0.808907	0.630605	0.796	0.178302
NClasMono	IFNg	0.93091	0.755556	0.307671	0.175355
NClasMono	IL33	0.902901	0.732099	0.242134	0.170802
mDC	IL6	0.801387	0.634102	0.177189	0.167285
NClasMono	IL1a	0.969969	0.807407	0.115537	0.162562
NClasMono	CD40L	0.895491	0.736728	0.203427	0.158763
CD8Nv	IL4	0.801812	0.649709	0.696511	0.152103
NClasMono	IL7	0.909804	0.757716	0.280374	0.152087
mDC	IFNb	0.875081	0.726321	0.567435	0.14876
NClasMono	IL15	0.967727	0.825309	0.252492	0.142418
NClasMono	IFNa1	0.878408	0.749074	0.625565	0.129334
NClasMono	IL17F	0.841136	0.712654	0.411254	0.128481
CD4Nv	IL36a	0.804985	0.686361	0.847813	0.118624
NClasMono	IL36a	0.978796	0.879938	0.148442	0.098858

## Sheet: Figure3F
cytokine	source_data	batch	sample_id	percent_mito	nCount_RNA	nFeature_RNA	nCount_SCT	nFeature_SCT	celltype_clustering_fine	celltype_reference	label	score_corrected
IFNg	HGID_20240123_SC1	20240123	CTL358	5.45634	11143	3088	2707	1414	ClasMono	Monocyte|Macrophage	Ctrls_NS	-0.0319219
IFNg	HGID_20240123_SC1	20240123	CTL358	6.641	3117	1493	2903	1475	ClasMono	Monocyte|Macrophage	Ctrls_NS	0.0749191
IFNg	HGID_20240123_SC1	20240123	CTL358	4.5864	1221	905	2167	884	ClasMono	Monocyte|Macrophage	Ctrls_NS	0.0488039
IFNg	HGID_20240123_SC1	20240123	CTL358	3.79667	3187	1491	2922	1473	ClasMono	Monocyte|Macrophage	Ctrls_NS	-0.0123578
IFNg	HGID_20240123_SC1	20240123	CTL358	4.58193	11589	2927	2736	1318	ClasMono	Monocyte|Macrophage	Ctrls_NS	-0.0325703
IFNg	HGID_20240123_SC1	20240123	CTL358	9.07534	1168	771	2204	773	ClasMono	Monocyte|Macrophage	Ctrls_NS	0.177951
IFNg	HGID_20240123_SC1	20240123	CTL358	1.97548	2936	1380	2824	1368	ClasMono	Monocyte|Macrophage	Ctrls_NS	-0.0386369
IFNg	HGID_20240123_SC1	20240123	CTL358	5.01575	12700	3226	2717	1331	ClasMono	Monocyte|Macrophage	Ctrls_NS	-0.0625506
IFNg	HGID_20240123_SC1	20240123	CTL358	7.88843	10433	3361	2622	1456	ClasMono	Monocyte|Macrophage	Ctrls_NS	-0.0303147
IFNg	HGID_20240123_SC1	20240123	CTL358	4.10452	9453	3631	2569	1595	ClasMono	Monocyte|Macrophage	Ctrls_NS	0.0780533
IFNg	HGID_20240123_SC1	20240123	CTL358	7.73286	1138	756	2167	754	ClasMono	Monocyte|Macrophage	Ctrls_NS	0.03336
IFNg	HGID_20240123_SC1	20240123	CTL358	4.73832	4643	1958	3112	1875	ClasMono	Monocyte|Macrophage	Ctrls_NS	-0.0405998
IFNg	HGID_20240123_SC1	20240123	CTL358	5.89564	9295	2451	2651	1139	ClasMono	Monocyte|Macrophage	Ctrls_NS	-0.0225891
IFNg	HGID_20240123_SC1	20240123	CTL358	0.730994	684	555	1827	677	ClasMono	Monocyte|Macrophage	Ctrls_NS	0.266358
IFNg	HGID_20240123_SC1	20240123	CTL358	4.18213	9971	2704	2728	1335	ClasMono	Monocyte|Macrophage	Ctrls_NS	-0.0470586
IFNg	HGID_20240123_SC1	20240123	CTL358	6.94575	11705	2672	2665	1125	ClasMono	Monocyte|Macrophage	Ctrls_NS	0.0943287
IFNg	HGID_20240123_SC1	20240123	CTL358	14.4805	2127	876	2415	867	ClasMono	Monocyte|Macrophage	Ctrls_NS	0.561597
IFNg	HGID_20240123_SC1	20240123	CTL358	3.5334	2066	1076	2347	1063	ClasMono	Monocyte|Macrophage	Ctrls_NS	0.0705745
IFNg	HGID_20240123_SC1	20240123	CTL358	4.86826	9223	3674	2499	1552	ClasMono	Monocyte|Macrophage	Ctrls_NS	0.0819235
IFNg	HGID_20240123_SC1	20240123	CTL358	1.54489	2395	1239	2455	1227	ClasMono	Monocyte|Macrophage	Ctrls_NS	0.419117
IFNg	HGID_20240123_SC1	20240123	CTL358	1.02696	779	602	1893	697	ClasMono	Monocyte|Macrophage	Ctrls_NS	0.0473707
IFNg	HGID_20240123_SC1	20240123	CTL358	5.69853	8704	2906	2532	1337	ClasMono	Monocyte|Macrophage	Ctrls_NS	0.00702585
IFNg	HGID_20240123_SC1	20240123	CTL358	6.03833	10748	2772	2720	1234	ClasMono	Monocyte|Macrophage	Ctrls_NS	0.860504
IFNg	HGID_20240123_SC1	20240123	CTL358	7.27449	5155	1902	3115	1705	ClasMono	Monocyte|Macrophage	Ctrls_NS	-0.0508399
IFNg	HGID_20240123_SC1	20240123	CTL358	3.45118	1188	813	2216	809	ClasMono	Monocyte|Macrophage	Ctrls_NS	0.0961925
IFNg	HGID_20240123_SC1	20240123	CTL358	3.30822	8494	2413	2687	1239	ClasMono	Monocyte|Macrophage	Ctrls_NS	0.0758098
IFNg	HGID_20240123_SC1	20240123	CTL358	8.12913	2571	1307	2564	1289	ClasMono	Monocyte|Macrophage	Ctrls_NS	0.0797144
IFNg	HGID_20240123_SC1	20240123	CTL358	11.1944	4002	1627	3012	1592	ClasMono	Monocyte|Macrophage	Ctrls_NS	0.281413
IFNg	HGID_20240123_SC1	20240123	CTL358	7.85735	3449	1643	2997	1619	ClasMono	Monocyte|Macrophage	Ctrls_NS	0.0176543
IFNg	HGID_20240123_SC1	20240123	CTL358	6.95785	3938	1654	2990	1622	ClasMono	Monocyte|Macrophage	Ctrls_NS	-0.0585357
IFNg	HGID_20240123_SC1	20240123	CTL358	4.63003	4622	1742	3104	1680	ClasMono	Monocyte|Macrophage	Ctrls_NS	-0.00372942
IFNg	HGID_20240123_SC1	20240123	CTL358	1.47529	8134	2634	2697	1373	ClasMono	Monocyte|Macrophage	Ctrls_NS	0.0598295
IFNg	HGID_20240123_SC1	20240123	CTL358	5.17192	3461	1433	2954	1419	ClasMono	Monocyte|Macrophage	Ctrls_NS	0.16568
IFNg	HGID_20240123_SC1	20240123	CTL358	1.22647	8235	2314	2625	1109	ClasMono	Monocyte|Macrophage	Ctrls_NS	-0.0499946
IFNg	HGID_20240123_SC1	20240123	CTL358	3.70072	1243	747	2322	753	ClasMono	Monocyte|Macrophage	Ctrls_NS	0.329703
IFNg	HGID_20240123_SC1	20240123	CTL358	6.03485	7059	2509	2845	1560	ClasMono	Monocyte|Macrophage	Ctrls_NS	0.00973744
IFNg	HGID_20240123_SC1	20240123	CTL358	2.1314	9102	2445	2685	1227	ClasMono	Monocyte|Macrophage	Ctrls_NS	-0.0334811
IFNg	HGID_20240123_SC1	20240123	CTL358	2.71739	9384	2383	2735	1200	ClasMono	Monocyte|Macrophage	Ctrls_NS	-0.0127498
IFNg	HGID_20240123_SC1	20240123	CTL358	4.18226	4543	1836	3086	1752	ClasMono	Monocyte|Macrophage	Ctrls_NS	0.0161145
IFNg	HGID_20240123_SC1	20240123	CTL358	5.70845	10283	2676	2684	1237	ClasMono	Monocyte|Macrophage	Ctrls_NS	-0.0400488
IFNg	HGID_20240123_SC1	20240123	CTL358	5.11291	7041	2366	2832	1454	ClasMono	Monocyte|Macrophage	Ctrls_NS	0.0234915
IFNg	HGID_20240123_SC1	20240123	CTL358	3.76366	7227	2398	2730	1372	ClasMono	Monocyte|Macrophage	Ctrls_NS	0.00595733
IFNg	HGID_20240123_SC1	20240123	CTL358	2.05224	4824	2434	3252	2250	ClasMono	Monocyte|Macrophage	Ctrls_NS	0.142468
IFNg	HGID_20240123_SC1	20240123	CTL358	1.08578	921	685	2006	736	ClasMono	Monocyte|Macrophage	Ctrls_NS	0.0802875
IFNg	HGID_20240123_SC1	20240123	CTL358	6.19738	7245	2376	2784	1413	ClasMono	Monocyte|Macrophage	Ctrls_NS	-0.0651101
IFNg	HGID_20240123_SC1	20240123	CTL358	4.73404	3760	1383	2945	1373	ClasMono	Monocyte|Macrophage	Ctrls_NS	0.0558021
IFNg	HGID_20240123_SC1	20240123	CTL358	1.27168	865	652	1927	708	ClasMono	Monocyte|Macrophage	Ctrls_NS	0.166743
IFNg	HGID_20240123_SC1	20240123	CTL358	3.21667	4943	1772	3107	1643	ClasMono	Monocyte|Macrophage	Ctrls_NS	-0.0330808
IFNg	HGID_20240123_SC1	20240123	CTL358	3.56877	13450	3513	2686	1452	ClasMono	Monocyte|Macrophage	Ctrls_NS	0.010735
IFNg	HGID_20240123_SC1	20240123	CTL358	2.37427	8550	2551	2624	1251	ClasMono	Monocyte|Macrophage	Ctrls_NS	-0.0390375
IFNg	HGID_20240123_SC1	20240123	CTL358	0.463392	1079	720	2162	745	ClasMono	Monocyte|Macrophage	Ctrls_NS	0.246186
IFNg	HGID_20240123_SC1	20240123	CTL358	3.85298	5632	1890	3056	1549	ClasMono	Monocyte|Macrophage	Ctrls_NS	-0.0391467
IFNg	HGID_20240123_SC1	20240123	CTL358	4.29568	7170	2263	2820	1378	ClasMono	Monocyte|Macrophage	Ctrls_NS	-0.0261488
IFNg	HGID_20240123_SC1	20240123	CTL358	6.73506	2242	1052	2407	1041	ClasMono	Monocyte|Macrophage	Ctrls_NS	0.372814
IFNg	HGID_20240123_SC1	20240123	CTL358	5.26362	11380	2826	2812	1286	ClasMono	Monocyte|Macrophage	Ctrls_NS	0.887546
IFNg	HGID_20240123_SC1	20240123	CTL358	2.48175	1370	953	2271	926	ClasMono	Monocyte|Macrophage	Ctrls_NS	0.0196602
IFNg	HGID_20240123_SC1	20240123	CTL358	6.77212	6069	2061	3028	1573	ClasMono	Monocyte|Macrophage	Ctrls_NS	0.217401
IFNg	HGID_20240123_SC1	20240123	CTL358	5.19481	2464	1171	2499	1159	ClasMono	Monocyte|Macrophage	Ctrls_NS	0.0649596
IFNg	HGID_20240123_SC1	20240123	CTL358	4.87034	7597	2215	2739	1254	ClasMono	Monocyte|Macrophage	Ctrls_NS	0.0889613
IFNg	HGID_20240123_SC1	20240123	CTL358	5.24689	11969	3040	2707	1346	ClasMono	Monocyte|Macrophage	Ctrls_NS	-0.0651101
IFNg	HGID_20240123_SC1	20240123	CTL358	3.7248	4564	1744	3065	1687	ClasMono	Monocyte|Macrophage	Ctrls_NS	0.00720287
IFNg	HGID_20240123_SC1	20240123	CTL358	6.10956	6809	2444	2882	1588	ClasMono	Monocyte|Macrophage	Ctrls_NS	0.046748
IFNg	HGID_20240123_SC1	20240123	CTL358	7.59607	11190	3035	2624	1317	ClasMono	Monocyte|Macrophage	Ctrls_NS	-0.00863681
IFNg	HGID_20240123_SC1	20240123	CTL358	2.72813	1063	748	2065	768	ClasMono	Monocyte|Macrophage	Ctrls_NS	0.0429489
IFNg	HGID_20240123_SC1	20240123	CTL358	1.88488	4934	2245	3232	2072	ClasMono	Monocyte|Macrophage	Ctrls_NS	0.0890368
IFNg	HGID_20240123_SC1	20240123	CTL358	3.84	4375	1990	3080	1926	ClasMono	Monocyte|Macrophage	Ctrls_NS	-0.0159541
IFNg	HGID_20240123_SC1	20240123	CTL358	5.84732	5541	1943	3059	1605	ClasMono	Monocyte|Macrophage	Ctrls_NS	-0.0547506
IFNg	HGID_20240123_SC1	20240123	CTL358	12.9292	4223	1476	3015	1422	ClasMono	Monocyte|Macrophage	Ctrls_NS	0.118726
IFNg	HGID_20240123_SC1	20240123	CTL358	2.06112	1407	1010	2208	990	ClasMono	Monocyte|Macrophage	Ctrls_NS	-0.0136431
IFNg	HGID_20240123_SC1	20240123	CTL358	3.08343	3308	1561	2963	1545	ClasMono	Monocyte|Macrophage	Ctrls_NS	0.0596092
IFNg	HGID_20240123_SC1	20240123	CTL358	4.27978	12524	2728	2719	1166	ClasMono	Monocyte|Macrophage	Ctrls_NS	-0.0609245
IFNg	HGID_20240123_SC1	20240123	CTL358	6.71678	8248	2510	2535	1116	ClasMono	Monocyte|Macrophage	Ctrls_NS	-0.0589097
IFNg	HGID_20240123_SC1	20240123	CTL358	10.2615	4015	1364	2955	1334	ClasMono	Monocyte|Macrophage	Ctrls_NS	-0.0374199
IFNg	HGID_20240123_SC1	20240123	CTL358	6.76835	1049	554	2210	566	ClasMono	Monocyte|Macrophage	Ctrls_NS	0.32572
IFNg	HGID_20240123_SC1	20240123	CTL358	5.63607	6831	2690	2961	1740	ClasMono	Monocyte|Macrophage	Ctrls_NS	-0.0558421
IFNg	HGID_20240123_SC1	20240123	CTL358	4.81517	5275	2143	3190	1899	ClasMono	Monocyte|Macrophage	Ctrls_NS	-0.0219032
IFNg	HGID_20240123_SC1	20240123	CTL358	5.89323	3784	1833	3047	1805	ClasMono	Monocyte|Macrophage	Ctrls_NS	0.0754941
IFNg	HGID_20240123_SC1	20240123	CTL358	4.10858	13630	2998	2753	1274	ClasMono	Monocyte|Macrophage	Ctrls_NS	-0.0455079
IFNg	HGID_20240123_SC1	20240123	CTL358	2.42594	8203	2638	2608	1292	ClasMono	Monocyte|Macrophage	Ctrls_NS	-0.0523232
IFNg	HGID_20240123_SC1	20240123	CTL358	2.88	625	526	1796	694	ClasMono	Monocyte|Macrophage	Ctrls_NS	0.210457
IFNg	HGID_20240123_SC1	20240123	CTL358	3.58566	1255	845	2257	833	ClasMono	Monocyte|Macrophage	Ctrls_NS	-0.0176105
IFNg	HGID_20240123_SC1	20240123	CTL358	6.34161	6481	2228	2900	1596	ClasMono	Monocyte|Macrophage	Ctrls_NS	-0.0296332
IFNg	HGID_20240123_SC1	20240123	CTL358	5.25611	17180	4102	2693	1475	ClasMono	Monocyte|Macrophage	Ctrls_NS	-0.00353186
IFNg	HGID_20240123_SC1	20240123	CTL358	3.85735	1374	906	2248	882	ClasMono	Monocyte|Macrophage	Ctrls_NS	0.0181775
IFNg	HGID_20240123_SC1	20240123	CTL358	3.95823	4118	1826	3006	1768	ClasMono	Monocyte|Macrophage	Ctrls_NS	-0.00802427
IFNg	HGID_20240123_SC1	20240123	CTL358	2.7787	6046	2279	3087	1789	ClasMono	Monocyte|Macrophage	Ctrls_NS	-0.0396272
IFNg	HGID_20240123_SC1	20240123	CTL358	3.14861	6352	2088	2938	1503	ClasMono	Monocyte|Macrophage	Ctrls_NS	-0.0628578
IFNg	HGID_20240123_SC1	20240123	CTL358	6.6343	618	507	1825	669	ClasMono	Monocyte|Macrophage	Ctrls_NS	0.0623952
IFNg	HGID_20240123_SC1	20240123	CTL358	4.75832	6641	2093	2880	1411	ClasMono	Monocyte|Macrophage	Ctrls_NS	-0.0388535
IFNg	HGID_20240123_SC1	20240123	CTL358	20.9393	511	329	1945	572	ClasMono	Monocyte|Macrophage	Ctrls_NS	0.33945
IFNg	HGID_20240123_SC1	20240123	CTL358	9.41562	9155	2625	2684	1280	ClasMono	Monocyte|Macrophage	Ctrls_NS	0.123199
IFNg	HGID_20240123_SC1	20240123	CTL358	4.09694	9202	2543	2677	1221	ClasMono	Monocyte|Macrophage	Ctrls_NS	-0.017907
IFNg	HGID_20240123_SC1	20240123	CTL358	5.28529	1665	918	2280	913	ClasMono	Monocyte|Macrophage	Ctrls_NS	0.42493
IFNg	HGID_20240123_SC1	20240123	CTL358	5.18721	5128	1962	3134	1776	ClasMono	Monocyte|Macrophage	Ctrls_NS	-0.0185437
IFNg	HGID_20240123_SC1	20240123	CTL358	3.60331	6050	1823	2945	1370	ClasMono	Monocyte|Macrophage	Ctrls_NS	0.0667648
IFNg	HGID_20240123_SC1	20240123	CTL358	6.05953	8466	2879	2502	1277	ClasMono	Monocyte|Macrophage	Ctrls_NS	-0.0579592
IFNg	HGID_20240123_SC1	20240123	CTL358	2.75601	3701	2031	3100	1963	ClasMono	Monocyte|Macrophage	Ctrls_NS	0.0753625
IFNg	HGID_20240123_SC1	20240123	CTL358	3.3634	5322	2210	3194	1952	ClasMono	Monocyte|Macrophage	Ctrls_NS	-0.0516818
IFNg	HGID_20240123_SC1	20240123	CTL358	7.20721	2220	1386	2319	1346	ClasMono	Monocyte|Macrophage	Ctrls_NS	0.118497
IFNg	HGID_20240123_SC1	20240123	CTL358	4.14993	3735	1520	2989	1511	ClasMono	Monocyte|Macrophage	Ctrls_NS	0.0406291
IFNg	HGID_20240123_SC1	20240123	CTL358	4.16789	6790	2559	2911	1706	ClasMono	Monocyte|Macrophage	Ctrls_NS	0.015892
IFNg	HGID_20240123_SC1	20240123	CTL358	6.82722	4526	1784	3092	1721	ClasMono	Monocyte|Macrophage	Ctrls_NS	-0.0192329
IFNg	HGID_20240123_SC1	20240123	CTL358	4.8289	8387	2539	2558	1190	ClasMono	Monocyte|Macrophage	Ctrls_NS	-0.016308
IFNg	HGID_20240123_SC1	20240123	CTL358	9.19842	6849	2182	2813	1341	ClasMono	Monocyte|Macrophage	Ctrls_NS	-0.0651101
IFNg	HGID_20240123_SC1	20240123	CTL358	8.43719	6981	2103	2800	1305	ClasMono	Monocyte|Macrophage	Ctrls_NS	0.388594
IFNg	HGID_20240123_SC1	20240123	CTL358	6.82968	3558	1608	3006	1584	ClasMono	Monocyte|Macrophage	Ctrls_NS	0.0271874
IFNg	HGID_20240123_SC1	20240123	CTL358	13.0891	4286	1592	2986	1522	ClasMono	Monocyte|Macrophage	Ctrls_NS	0.101231
IFNg	HGID_20240123_SC1	20240123	CTL358	5.0825	9818	2508	2678	1170	ClasMono	Monocyte|Macrophage	Ctrls_NS	-0.0518019
IFNg	HGID_20240123_SC1	20240123	CTL358	5.94841	3295	1217	2879	1196	ClasMono	Monocyte|Macrophage	Ctrls_NS	0.0981446
IFNg	HGID_20240123_SC1	20240123	CTL358	10.4244	7022	2101	2841	1301	ClasMono	Monocyte|Macrophage	Ctrls_NS	0.376162
IFNg	HGID_20240123_SC1	20240123	CTL358	3.44429	4326	1941	3081	1898	ClasMono	Monocyte|Macrophage	Ctrls_NS	0.147428
IFNg	HGID_20240123_SC1	20240123	CTL358	2.06612	968	726	1979	743	ClasMono	Monocyte|Macrophage	Ctrls_NS	0.0540138
IFNg	HGID_20240123_SC1	20240123	CTL358	0.849858	706	524	1857	622	ClasMono	Monocyte|Macrophage	Ctrls_NS	0.0467704
IFNg	HGID_20240123_SC1	20240123	CTL358	4.74654	8680	2560	2591	1184	ClasMono	Monocyte|Macrophage	Ctrls_NS	0.0030029
IFNg	HGID_20240123_SC1	20240123	CTL358	4.45039	10089	2570	2631	1122	ClasMono	Monocyte|Macrophage	Ctrls_NS	0.0231433
IFNg	HGID_20240123_SC1	20240123	CTL358	6.35902	7281	2805	2792	1645	ClasMono	Monocyte|Macrophage	Ctrls_NS	-0.0284166
IFNg	HGID_20240123_SC1	20240123	CTL358	3.03073	7028	2373	2820	1468	ClasMono	Monocyte|Macrophage	Ctrls_NS	-0.044718
IFNg	HGID_20240123_SC1	20240123	CTL358	5.307	4202	1606	3005	1580	ClasMono	Monocyte|Macrophage	Ctrls_NS	0.0473316
IFNg	HGID_20240123_SC1	20240123	CTL358	5.81522	7360	2950	2838	1757	ClasMono	Monocyte|Macrophage	Ctrls_NS	0.0492331
IFNg	HGID_20240123_SC1	20240123	CTL358	4.55213	2724	1563	2657	1508	ClasMono	Monocyte|Macrophage	Ctrls_NS	-0.0222903
IFNg	HGID_20240123_SC1	20240123	CTL358	3.10982	5145	1895	3112	1703	ClasMono	Monocyte|Macrophage	Ctrls_NS	0.0797672
IFNg	HGID_20240123_SC1	20240123	CTL358	7.06041	8144	2432	2646	1225	ClasMono	Monocyte|Macrophage	Ctrls_NS	-0.0626992
IFNg	HGID_20240123_SC1	20240123	CTL358	3.0593	6897	2272	2854	1451	ClasMono	Monocyte|Macrophage	Ctrls_NS	-0.017933
IFNg	HGID_20240123_SC1	20240123	CTL358	5.31099	7042	2276	2814	1388	ClasMono	Monocyte|Macrophage	Ctrls_NS	-0.0450119
IFNg	HGID_20240123_SC1	20240123	CTL358	6.99878	3272	1506	2965	1481	ClasMono	Monocyte|Macrophage	Ctrls_NS	0.111712
IFNg	HGID_20240123_SC1	20240123	CTL358	9.30414	3837	1259	2931	1239	ClasMono	Monocyte|Macrophage	Ctrls_NS	-0.0590197
IFNg	HGID_20240123_SC1	20240123	CTL358	5.19455	10203	2899	2696	1384	ClasMono	Monocyte|Macrophage	Ctrls_NS	-0.0121644
IFNg	HGID_20240123_SC1	20240123	CTL358	0.462428	865	648	1872	712	ClasMono	Monocyte|Macrophage	Ctrls_NS	0.00996561
IFNg	HGID_20240123_SC1	20240123	CTL358	5.99051	5058	2110	3193	1916	ClasMono	Monocyte|Macrophage	Ctrls_NS	0.0493117
IFNg	HGID_20240123_SC1	20240123	CTL358	3.54532	8208	2757	2605	1330	ClasMono	Monocyte|Macrophage	Ctrls_NS	0.00750137
IFNg	HGID_20240123_SC1	20240123	CTL358	3.47713	9203	3587	2516	1569	ClasMono	Monocyte|Macrophage	Ctrls_NS	0.138036
IFNg	HGID_20240123_SC1	20240123	CTL358	6.51912	6642	2155	2857	1424	ClasMono	Monocyte|Macrophage	Ctrls_NS	0.0158556
IFNg	HGID_20240123_SC1	20240123	CTL358	3.57629	14680	3630	2702	1478	ClasMono	Monocyte|Macrophage	Ctrls_NS	0.00224842
IFNg	HGID_20240123_SC1	20240123	CTL358	8.77893	2506	1106	2526	1093	ClasMono	Monocyte|Macrophage	Ctrls_NS	-0.0244504
IFNg	HGID_20240123_SC1	20240123	CTL358	4.9673	12079	3717	2650	1465	ClasMono	Monocyte|Macrophage	Ctrls_NS	0.0498545
IFNg	HGID_20240123_SC1	20240123	CTL358	3.04837	11744	3181	2736	1400	ClasMono	Monocyte|Macrophage	Ctrls_NS	0.0214806
IFNg	HGID_20240123_SC1	20240123	CTL358	4.13642	5923	2128	3033	1634	ClasMono	Monocyte|Macrophage	Ctrls_NS	-0.0286827
IFNg	HGID_20240123_SC1	20240123	CTL358	2.63672	4096	1723	3013	1698	ClasMono	Monocyte|Macrophage	Ctrls_NS	0.10762
IFNg	HGID_20240123_SC1	20240123	CTL358	2.25764	1506	1037	2214	1010	ClasMono	Monocyte|Macrophage	Ctrls_NS	0.0565787
IFNg	HGID_20240123_SC1	20240123	CTL358	4.45696	6215	2382	3047	1742	ClasMono	Monocyte|Macrophage	Ctrls_NS	-0.0284449
IFNg	HGID_20240123_SC1	20240123	CTL358	1.60142	1124	810	2106	825	ClasMono	Monocyte|Macrophage	Ctrls_NS	0.00697052
IFNg	HGID_20240123_SC1	20240123	CTL358	0.82769	1329	927	2324	917	ClasMono	Monocyte|Macrophage	Ctrls_NS	0.0601097
IFNg	HGID_20240123_SC1	20240123	CTL358	3.19361	501	401	1776	618	ClasMono	Monocyte|Macrophage	Ctrls_NS	0.184985
IFNg	HGID_20240123_SC1	20240123	CTL358	2.77162	902	683	2005	736	ClasMono	Monocyte|Macrophage	Ctrls_NS	0.248902
IFNg	HGID_20240123_SC1	20240123	CTL358	8.22292	4755	1801	3121	1721	ClasMono	Monocyte|Macrophage	Ctrls_NS	0.0725487
IFNg	HGID_20240123_SC1	20240123	CTL358	10.6847	3257	1365	2920	1348	ClasMono	Monocyte|Macrophage	Ctrls_NS	-0.0221954
IFNg	HGID_20240123_SC1	20240123	CTL358	5.7087	5115	1957	3155	1769	ClasMono	Monocyte|Macrophage	Ctrls_NS	-0.0523408
IFNg	HGID_20240123_SC1	20240123	CTL358	0.724819	8002	2620	2583	1278	ClasMono	Monocyte|Macrophage	Ctrls_NS	-0.0452351
IFNg	HGID_20240123_SC1	20240123	CTL358	5.13165	9685	2664	2717	1350	ClasMono	Monocyte|Macrophage	Ctrls_NS	0.139722
IFNg	HGID_20240123_SC1	20240123	CTL358	6.32891	6336	2677	3050	1931	ClasMono	Monocyte|Macrophage	Ctrls_NS	0.118418
IFNg	HGID_20240123_SC1	20240123	CTL358	2.57895	3800	1715	3023	1698	ClasMono	Monocyte|Macrophage	Ctrls_NS	-0.0487042
IFNg	HGID_20240123_SC1	20240123	CTL358	1.48571	875	639	1960	693	ClasMono	Monocyte|Macrophage	Ctrls_NS	0.111809
IFNg	HGID_20240123_SC1	20240123	CTL358	1.78486	10421	2785	2746	1369	ClasMono	Monocyte|Macrophage	Ctrls_NS	0.0663454
IFNg	HGID_20240123_SC1	20240123	CTL358	4.78548	1212	732	2339	743	ClasMono	Monocyte|Macrophage	Ctrls_NS	0.144132
IFNg	HGID_20240123_SC1	20240123	CTL358	6.12321	5373	2094	3148	1812	ClasMono	Monocyte|Macrophage	Ctrls_NS	-0.0518317
IFNg	HGID_20240123_SC1	20240123	CTL358	2.06246	1697	987	2249	976	ClasMono	Monocyte|Macrophage	Ctrls_NS	-0.0120776
IFNg	HGID_20240123_SC1	20240123	CTL358	4.4741	1274	892	2310	879	ClasMono	Monocyte|Macrophage	Ctrls_NS	0.19422
IFNg	HGID_20240123_SC1	20240123	CTL358	7.1708	3068	1529	2858	1485	ClasMono	Monocyte|Macrophage	Ctrls_NS	0.1073
IFNg	HGID_20240123_SC1	20240123	CTL358	3.84032	8567	2445	2594	1139	ClasMono	Monocyte|Macrophage	Ctrls_NS	-0.042946
IFNg	HGID_20240123_SC1	20240123	CTL358	1.15003	1913	1200	2220	1166	ClasMono	Monocyte|Macrophage	Ctrls_NS	0.023103
IFNg	HGID_20240123_SC1	20240123	CTL358	5.14858	6293	2045	2906	1469	ClasMono	Monocyte|Macrophage	Ctrls_NS	-0.0432182
IFNg	HGID_20240123_SC1	20240123	CTL358	7.41675	1982	921	2363	910	ClasMono	Monocyte|Macrophage	Ctrls_NS	0.186918
IFNg	HGID_20240123_SC1	20240123	CTL358	10.3208	717	521	1873	636	ClasMono	Monocyte|Macrophage	Ctrls_NS	0.152897
IFNg	HGID_20240123_SC1	20240123	CTL358	7.59645	10031	2740	2698	1336	ClasMono	Monocyte|Macrophage	Ctrls_NS	0.000356997
IFNg	HGID_20240123_SC1	20240123	CTL358	5.04072	4543	1997	3133	1924	ClasMono	Monocyte|Macrophage	Ctrls_NS	0.166239
IFNg	HGID_20240123_SC1	20240123	CTL358	5.67611	8756	2560	2607	1206	ClasMono	Monocyte|Macrophage	Ctrls_NS	-0.0438813
IFNg	HGID_20240123_SC1	20240123	CTL358	6.85413	1138	788	2142	784	ClasMono	Monocyte|Macrophage	Ctrls_NS	0.0773972
IFNg	HGID_20240123_SC1	20240123	CTL358	12.4671	1901	1004	2294	981	ClasMono	Monocyte|Macrophage	Ctrls_NS	0.136356
IFNg	HGID_20240123_SC1	20240123	CTL358	5.12295	5368	1982	3136	1694	ClasMono	Monocyte|Macrophage	Ctrls_NS	-0.00170284
IFNg	HGID_20240123_SC1	20240123	CTL358	4.35418	21198	4573	2535	1301	ClasMono	Monocyte|Macrophage	Ctrls_NS	0.0688979
IFNg	HGID_20240123_SC1	20240123	CTL358	4.09113	4082	1710	3040	1691	ClasMono	Monocyte|Macrophage	Ctrls_NS	0.0679458
IFNg	HGID_20240123_SC1	20240123	CTL358	4.41093	5305	2457	3244	2123	ClasMono	Monocyte|Macrophage	Ctrls_NS	-0.0153237
IFNg	HGID_20240123_SC1	20240123	CTL358	5.88719	7304	2451	2777	1411	ClasMono	Monocyte|Macrophage	Ctrls_NS	-0.0520033
IFNg	HGID_20240123_SC1	20240123	CTL358	3.94397	8139	2398	2601	1175	ClasMono	Monocyte|Macrophage	Ctrls_NS	-0.0360626
IFNg	HGID_20240123_SC1	20240123	CTL358	12.3685	2757	1288	2716	1276	ClasMono	Monocyte|Macrophage	Ctrls_NS	0.058638
IFNg	HGID_20240123_SC1	20240123	CTL358	2.4838	926	587	2067	630	ClasMono	Monocyte|Macrophage	Ctrls_NS	0.0328267
IFNg	HGID_20240123_SC1	20240123	CTL358	4.70309	8016	2612	2598	1296	ClasMono	Monocyte|Macrophage	Ctrls_NS	0.0747169
IFNg	HGID_20240123_SC1	20240123	CTL358	1.65289	2904	1339	2816	1329	ClasMono	Monocyte|Macrophage	Ctrls_NS	0.0210312
IFNg	HGID_20240123_SC1	20240123	CTL358	3.77707	15700	4391	2681	1504	ClasMono	Monocyte|Macrophage	Ctrls_NS	0.122647
IFNg	HGID_20240123_SC1	20240123	CTL358	6.44959	3194	1435	2920	1418	ClasMono	Monocyte|Macrophage	Ctrls_NS	-0.023188
IFNg	HGID_20240123_SC1	20240123	CTL358	5.4211	1033	735	2043	745	ClasMono	Monocyte|Macrophage	Ctrls_NS	0.0364014
IFNg	HGID_20240123_SC1	20240123	CTL358	5.46952	5101	1956	3137	1767	ClasMono	Monocyte|Macrophage	Ctrls_NS	-0.058773
IFNg	HGID_20240123_SC1	20240123	CTL358	4.65042	6236	2254	2952	1629	ClasMono	Monocyte|Macrophage	Ctrls_NS	-0.00398438
IFNg	HGID_20240123_SC1	20240123	CTL358	3.85769	2333	1333	2402	1307	ClasMono	Monocyte|Macrophage	Ctrls_NS	0.105171
IFNg	HGID_20240123_SC1	20240123	CTL358	5.02194	2051	1077	2345	1068	ClasMono	Monocyte|Macrophage	Ctrls_NS	0.156328
IFNg	HGID_20240123_SC1	20240123	CTL358	7.1875	3200	1421	2909	1409	ClasMono	Monocyte|Macrophage	Ctrls_NS	-0.01411
IFNg	HGID_20240123_SC1	20240123	CTL358	4.37177	8898	2425	2653	1194	ClasMono	Monocyte|Macrophage	Ctrls_NS	-0.0290023
IFNg	HGID_20240123_SC1	20240123	CTL358	1.80771	7468	2463	2764	1464	ClasMono	Monocyte|Macrophage	Ctrls_NS	-0.0401773
IFNg	HGID_20240123_SC1	20240123	CTL358	3.95958	4849	2294	3221	2122	ClasMono	Monocyte|Macrophage	Ctrls_NS	0.112926
IFNg	HGID_20240123_SC1	20240123	CTL358	10.4935	3364	1319	2944	1312	ClasMono	Monocyte|Macrophage	Ctrls_NS	0.0250477
IFNg	HGID_20240123_SC1	20240123	CTL358	4.41205	5077	1941	3133	1755	ClasMono	Monocyte|Macrophage	Ctrls_NS	-0.0249881
IFNg	HGID_20240123_SC1	20240123	CTL358	5.61516	5592	1926	3058	1591	ClasMono	Monocyte|Macrophage	Ctrls_NS	-0.0406203
IFNg	HGID_20240123_SC1	20240123	CTL358	1.23457	1296	918	2302	908	ClasMono	Monocyte|Macrophage	Ctrls_NS	0.0523023
IFNg	HGID_20240123_SC1	20240123	CTL358	3.8209	9291	3288	2570	1419	ClasMono	Monocyte|Macrophage	Ctrls_NS	0.110062
IFNg	HGID_20240123_SC1	20240123	CTL358	4.32268	3285	1460	2940	1443	ClasMono	Monocyte|Macrophage	Ctrls_NS	0.403533
IFNg	HGID_20240123_SC1	20240123	CTL358	2.05371	2532	1491	2505	1453	ClasMono	Monocyte|Macrophage	Ctrls_NS	0.0904205
IFNg	HGID_20240123_SC1	20240123	CTL358	6.52735	4259	1397	3006	1367	ClasMono	Monocyte|Macrophage	Ctrls_NS	0.191531
IFNg	HGID_20240123_SC1	20240123	CTL358	3.68019	14646	3034	2781	1306	ClasMono	Monocyte|Macrophage	Ctrls_NS	0.0348886
IFNg	HGID_20240123_SC1	20240123	CTL358	3.70617	6017	2217	3042	1706	ClasMono	Monocyte|Macrophage	Ctrls_NS	0.0535084
IFNg	HGID_20240123_SC1	20240123	CTL358	5.91116	5921	2443	3103	1908	ClasMono	Monocyte|Macrophage	Ctrls_NS	-0.0328747
IFNg	HGID_20240123_SC1	20240123	CTL358	8.21749	8920	3008	2556	1305	ClasMono	Monocyte|Macrophage	Ctrls_NS	0.0600246
IFNg	HGID_20240123_SC1	20240123	CTL358	4.97656	10027	2730	2665	1255	ClasMono	Monocyte|Macrophage	Ctrls_NS	-0.0478718
IFNg	HGID_20240123_SC1	20240123	CTL358	8.85714	1750	978	2240	952	ClasMono	Monocyte|Macrophage	Ctrls_NS	0.0723143
IFNg	HGID_20240123_SC1	20240123	CTL358	1.91144	3139	1412	2898	1399	ClasMono	Monocyte|Macrophage	Ctrls_NS	0.337084
IFNg	HGID_20240123_SC1	20240123	CTL358	0.988468	607	495	1823	656	ClasMono	Monocyte|Macrophage	Ctrls_NS	0.193121
IFNg	HGID_20240123_SC1	20240123	CTL358	4.32321	3886	1732	2994	1698	ClasMono	Monocyte|Macrophage	Ctrls_NS	-0.0382398
IFNg	HGID_20240123_SC1	20240123	CTL358	9.24189	6503	2814	3096	2015	ClasMono	Monocyte|Macrophage	Ctrls_NS	0.118311
IFNg	HGID_20240123_SC1	20240123	CTL358	8.77026	1049	680	2092	695	ClasMono	Monocyte|Macrophage	Ctrls_NS	0.104377
IFNg	HGID_20240123_SC1	20240123	CTL358	4.83845	6097	1939	2979	1470	ClasMono	Monocyte|Macrophage	Ctrls_NS	-0.0456882
IFNg	HGID_20240123_SC1	20240123	CTL358	5.64374	11340	3474	2695	1486	ClasMono	Monocyte|Macrophage	Ctrls_NS	0.00407549
IFNg	HGID_20240123_SC1	20240123	CTL358	3.21285	747	574	1868	685	ClasMono	Monocyte|Macrophage	Ctrls_NS	0.117788
IFNg	HGID_20240123_SC1	20240123	CTL358	3.89964	19489	3858	2743	1403	ClasMono	Monocyte|Macrophage	Ctrls_NS	-0.0646344
IFNg	HGID_20240123_SC1	20240123	CTL358	5.20613	3784	1649	3015	1623	ClasMono	Monocyte|Macrophage	Ctrls_NS	0.0982364
IFNg	HGID_20240123_SC1	20240123	CTL358	4.01983	11294	3911	2619	1462	ClasMono	Monocyte|Macrophage	Ctrls_NS	0.185507
IFNg	HGID_20240123_SC1	20240123	CTL358	3.20513	9984	2682	2732	1325	ClasMono	Monocyte|Macrophage	Ctrls_NS	-0.0560846
IFNg	HGID_20240123_SC1	20240123	CTL358	2.59713	14208	3191	2810	1453	ClasMono	Monocyte|Macrophage	Ctrls_NS	-0.0169172
IFNg	HGID_20240123_SC1	20240123	CTL358	4.89972	12266	2903	2706	1280	ClasMono	Monocyte|Macrophage	Ctrls_NS	-0.0536757
IFNg	HGID_20240123_SC1	20240123	CTL358	3.10881	965	742	1939	760	ClasMono	Monocyte|Macrophage	Ctrls_NS	0.0414837
IFNg	HGID_20240123_SC1	20240123	CTL358	5.89191	7383	2206	2833	1324	ClasMono	Monocyte|Macrophage	Ctrls_NS	0.0447764
IFNg	HGID_20240123_SC1	20240123	CTL358	3.293	6529	2395	2953	1652	ClasMono	Monocyte|Macrophage	Ctrls_NS	0.00368848
IFNg	HGID_20240123_SC1	20240123	CTL358	6.5148	9394	2378	2647	1117	ClasMono	Monocyte|Macrophage	Ctrls_NS	-0.0341234
IFNg	HGID_20240123_SC1	20240123	CTL358	5.94103	6817	2013	2845	1290	ClasMono	Monocyte|Macrophage	Ctrls_NS	0.222162
IFNg	HGID_20240123_SC1	20240123	CTL358	2.40982	6681	2537	2936	1708	ClasMono	Monocyte|Macrophage	Ctrls_NS	-0.0318726
IFNg	HGID_20240123_SC1	20240123	CTL358	3.17279	6997	2832	2919	1769	ClasMono	Monocyte|Macrophage	Ctrls_NS	0.123021
IFNg	HGID_20240123_SC1	20240123	CTL358	7.14004	2535	1265	2547	1255	ClasMono	Monocyte|Macrophage	Ctrls_NS	0.0755219
IFNg	HGID_20240123_SC1	20240123	CTL358	3.36616	8734	2576	2607	1212	ClasMono	Monocyte|Macrophage	Ctrls_NS	0.144144
IFNg	HGID_20240123_SC1	20240123	CTL358	2.76964	14334	4492	2743	1751	ClasMono	Monocyte|Macrophage	Ctrls_NS	0.140267
IFNg	HGID_20240123_SC1	20240123	CTL358	6.58548	4434	1810	3075	1756	ClasMono	Monocyte|Macrophage	Ctrls_NS	0.0396529
IFNg	HGID_20240123_SC1	20240123	CTL358	4.38107	4839	1862	3138	1762	ClasMono	Monocyte|Macrophage	Ctrls_NS	-0.0196117
IFNg	HGID_20240123_SC1	20240123	CTL358	8.8916	1642	926	2226	905	ClasMono	Monocyte|Macrophage	Ctrls_NS	0.0736389
IFNg	HGID_20240123_SC1	20240123	CTL358	4.2865	9075	3368	2478	1351	ClasMono	Monocyte|Macrophage	Ctrls_NS	0.157501
IFNg	HGID_20240123_SC1	20240123	CTL358	2.64503	7826	2956	2639	1499	ClasMono	Monocyte|Macrophage	Ctrls_NS	-0.018974
IFNg	HGID_20240123_SC1	20240123	CTL358	1.91339	1986	1261	2242	1223	ClasMono	Monocyte|Macrophage	Ctrls_NS	0.0497791
IFNg	HGID_20240123_SC1	20240123	CTL358	4.82134	4086	1767	3025	1742	ClasMono	Monocyte|Macrophage	Ctrls_NS	0.0317582
IFNg	HGID_20240123_SC1	20240123	CTL358	5.90062	966	718	1962	737	ClasMono	Monocyte|Macrophage	Ctrls_NS	0.060006
IFNg	HGID_20240123_SC1	20240123	CTL358	3.92157	2142	1108	2367	1100	ClasMono	Monocyte|Macrophage	Ctrls_NS	0.103233
IFNg	HGID_20240123_SC1	20240123	CTL358	4.75511	4206	1838	3042	1792	ClasMono	Monocyte|Macrophage	Ctrls_NS	0.0843772
IFNg	HGID_20240123_SC1	20240123	CTL358	6.95725	3579	1576	2997	1561	ClasMono	Monocyte|Macrophage	Ctrls_NS	0.0307753
IFNg	HGID_20240123_SC1	20240123	CTL358	3.85257	5399	1941	3073	1642	ClasMono	Monocyte|Macrophage	Ctrls_NS	-0.0466368
IFNg	HGID_20240123_SC1	20240123	CTL358	1.94837	6159	2169	3010	1626	ClasMono	Monocyte|Macrophage	Ctrls_NS	0.552152
IFNg	HGID_20240123_SC1	20240123	CTL358	4.50058	6888	2312	2861	1498	ClasMono	Monocyte|Macrophage	Ctrls_NS	0.338415
IFNg	HGID_20240123_SC1	20240123	CTL358	3.78119	7696	2488	2693	1326	ClasMono	Monocyte|Macrophage	Ctrls_NS	-0.0188326
IFNg	HGID_20240123_SC1	20240123	CTL358	2.94881	9631	2843	2694	1359	ClasMono	Monocyte|Macrophage	Ctrls_NS	-0.043975
IFNg	HGID_20240123_SC1	20240123	CTL358	2.26843	529	411	1819	580	ClasMono	Monocyte|Macrophage	Ctrls_NS	0.044554
IFNg	HGID_20240123_SC1	20240123	CTL358	2.56786	7516	2471	2697	1293	ClasMono	Monocyte|Macrophage	Ctrls_NS	-0.0302994
IFNg	HGID_20240123_SC1	20240123	CTL358	9.63785	5136	1880	3091	1669	ClasMono	Monocyte|Macrophage	Ctrls_NS	0.156978
IFNg	HGID_20240123_SC1	20240123	CTL358	4.12702	8093	2444	2609	1215	ClasMono	Monocyte|Macrophage	Ctrls_NS	-0.0120117
IFNg	HGID_20240123_SC1	20240123	CTL358	4.05177	10045	3009	2731	1447	ClasMono	Monocyte|Macrophage	Ctrls_NS	0.129557
IFNg	HGID_20240123_SC1	20240123	CTL358	4.12331	10186	3369	2649	1464	ClasMono	Monocyte|Macrophage	Ctrls_NS	0.0608266
IFNg	HGID_20240123_SC1	20240123	CTL358	2.26904	617	485	1837	631	ClasMono	Monocyte|Macrophage	Ctrls_NS	0.222615
IFNg	HGID_20240123_SC1	20240123	CTL358	1.85564	6359	2380	2980	1750	ClasMono	Monocyte|Macrophage	Ctrls_NS	0.0384735
IFNg	HGID_20240123_SC1	20240123	CTL358	13.5967	2633	1166	2610	1145	ClasMono	Monocyte|Macrophage	Ctrls_NS	0.0238179
IFNg	HGID_20240123_SC1	20240123	CTL358	5.16787	8340	2635	2567	1229	ClasMono	Monocyte|Macrophage	Ctrls_NS	-0.0238277
IFNg	HGID_20240123_SC1	20240123	CTL358	8.08905	5390	2010	3104	1726	ClasMono	Monocyte|Macrophage	Ctrls_NS	-0.0651101
IFNg	HGID_20240123_SC1	20240123	CTL358	7.19973	5903	2109	3061	1641	ClasMono	Monocyte|Macrophage	Ctrls_NS	-0.0544535
IFNg	HGID_20240123_SC1	20240123	CTL358	6.9906	3190	1272	2874	1252	ClasMono	Monocyte|Macrophage	Ctrls_NS	0.00281081
IFNg	HGID_20240123_SC1	20240123	CTL358	5.28908	4670	1987	3169	1915	ClasMono	Monocyte|Macrophage	Ctrls_NS	-0.0546423
IFNg	HGID_20240123_SC1	20240123	CTL358	2.63473	835	613	1971	703	ClasMono	Monocyte|Macrophage	Ctrls_NS	0.668506
IFNg	HGID_20240123_SC1	20240123	CTL358	7.25785	11119	3980	2614	1614	ClasMono	Monocyte|Macrophage	Ctrls_NS	0.00833899
IFNg	HGID_20240123_SC1	20240123	CTL358	1.23609	809	531	2002	606	ClasMono	Monocyte|Macrophage	Ctrls_NS	0.02
IFNg	HGID_20240123_SC1	20240123	CTL358	7.29689	4591	1886	3106	1807	ClasMono	Monocyte|Macrophage	Ctrls_NS	-0.0612885
IFNg	HGID_20240123_SC1	20240123	CTL358	4.62036	6190	2296	3017	1723	ClasMono	Monocyte|Macrophage	Ctrls_NS	0.00902713
IFNg	HGID_20240123_SC1	20240123	CTL358	4.35753	11199	2972	2685	1321	ClasMono	Monocyte|Macrophage	Ctrls_NS	-0.0226431
IFNg	HGID_20240123_SC1	20240123	CTL358	3.68682	12721	3133	2695	1331	ClasMono	Monocyte|Macrophage	Ctrls_NS	-0.0366144
IFNg	HGID_20240123_SC1	20240123	CTL358	2.62485	4305	1789	3040	1744	ClasMono	Monocyte|Macrophage	Ctrls_NS	0.429895
IFNg	HGID_20240123_SC1	20240123	CTL358	1.51707	791	607	1837	704	ClasMono	Monocyte|Macrophage	Ctrls_NS	0.0183286
IFNg	HGID_20240123_SC1	20240123	CTL358	5.3496	4262	1917	3094	1880	ClasMono	Monocyte|Macrophage	Ctrls_NS	0.0258103
IFNg	HGID_20240123_SC1	20240123	CTL358	6.84343	3960	1645	2996	1623	ClasMono	Monocyte|Macrophage	Ctrls_NS	0.0149471
IFNg	HGID_20240123_SC1	20240123	CTL358	4.8023	8017	2908	2561	1351	ClasMono	Monocyte|Macrophage	Ctrls_NS	-0.00595954
IFNg	HGID_20240123_SC1	20240123	CTL358	5.94737	1900	1206	2212	1176	ClasMono	Monocyte|Macrophage	Ctrls_NS	0.150369
IFNg	HGID_20240123_SC1	20240123	CTL358	5.13057	3255	1662	2950	1625	ClasMono	Monocyte|Macrophage	Ctrls_NS	0.0561616
IFNg	HGID_20240123_SC1	20240123	CTL358	4.70297	1212	836	2282	836	ClasMono	Monocyte|Macrophage	Ctrls_NS	0.160721
IFNg	HGID_20240123_SC1	20240123	CTL358	3.60262	916	698	1964	740	ClasMono	Monocyte|Macrophage	Ctrls_NS	0.0412375
IFNg	HGID_20240123_SC1	20240123	CTL358	1.57567	2729	1349	2704	1338	ClasMono	Monocyte|Macrophage	Ctrls_NS	0.00402257
IFNg	HGID_20240123_SC1	20240123	CTL358	2.37213	1349	970	2234	944	ClasMono	Monocyte|Macrophage	Ctrls_NS	0.111248
IFNg	HGID_20240123_SC1	20240123	CTL358	5.94389	6309	2425	2945	1719	ClasMono	Monocyte|Macrophage	Ctrls_NS	-0.0614951
IFNg	HGID_20240123_SC1	20240123	CTL358	2.63902	1061	782	2084	787	ClasMono	Monocyte|Macrophage	Ctrls_NS	0.243693
IFNg	HGID_20240123_SC1	20240123	CTL358	2.7542	11546	2731	2832	1325	ClasMono	Monocyte|Macrophage	Ctrls_NS	-0.0354992
IFNg	HGID_20240123_SC1	20240123	CTL358	4.90668	3322	1391	2932	1377	ClasMono	Monocyte|Macrophage	Ctrls_NS	-0.0401296
IFNg	HGID_20240123_SC1	20240123	CTL358	10.4703	7144	2150	2858	1319	ClasMono	Monocyte|Macrophage	Ctrls_NS	-0.000644243
IFNg	HGID_20240123_SC1	20240123	CTL358	5.99506	3236	1372	2909	1355	ClasMono	Monocyte|Macrophage	Ctrls_NS	0.0946388
IFNg	HGID_20240123_SC1	20240123	CTL358	1.13269	618	489	1822	639	ClasMono	Monocyte|Macrophage	Ctrls_NS	0.103161
IFNg	HGID_20240123_SC1	20240123	CTL358	1.81395	12459	3358	2775	1538	ClasMono	Monocyte|Macrophage	Ctrls_NS	0.0546762
IFNg	HGID_20240123_SC1	20240123	CTL358	2.07254	965	721	2004	742	ClasMono	Monocyte|Macrophage	Ctrls_NS	0.13738
IFNg	HGID_20240123_SC1	20240123	CTL358	5.71321	7964	2360	2686	1236	ClasMono	Monocyte|Macrophage	Ctrls_NS	0.0898149
IFNg	HGID_20240123_SC1	20240123	CTL358	4.84361	10199	2788	2706	1308	ClasMono	Monocyte|Macrophage	Ctrls_NS	-0.0510349
IFNg	HGID_20240123_SC1	20240123	CTL358	6.57245	10118	2674	2681	1207	ClasMono	Monocyte|Macrophage	Ctrls_NS	-0.0600035
IFNg	HGID_20240123_SC1	20240123	CTL358	16.5245	1876	987	2284	974	ClasMono	Monocyte|Macrophage	Ctrls_NS	0.160584
IFNg	HGID_20240123_SC1	20240123	CTL358	4.52858	5388	2065	3140	1768	ClasMono	Monocyte|Macrophage	Ctrls_NS	-0.0651101
IFNg	HGID_20240123_SC1	20240123	CTL358	2.67094	936	709	1975	749	ClasMono	Monocyte|Macrophage	Ctrls_NS	0.126856
IFNg	HGID_20240123_SC1	20240123	CTL358	5.58847	7426	2202	2752	1297	ClasMono	Monocyte|Macrophage	Ctrls_NS	-0.041933
IFNg	HGID_20240123_SC1	20240123	CTL358	4.38952	7404	2637	2772	1527	ClasMono	Monocyte|Macrophage	Ctrls_NS	-0.0518602
IFNg	HGID_20240123_SC1	20240123	CTL358	7.38956	1245	799	2220	786	ClasMono	Monocyte|Macrophage	Ctrls_NS	0.0451679
IFNg	HGID_20240123_SC1	20240123	CTL358	3.04744	18212	3732	2738	1387	ClasMono	Monocyte|Macrophage	Ctrls_NS	0.031457
IFNg	HGID_20240123_SC1	20240123	CTL358	5.58226	15603	4399	2763	1746	ClasMono	Monocyte|Macrophage	Ctrls_NS	0.0911747
IFNg	HGID_20240123_SC1	20240123	CTL358	3.93218	2772	1323	2731	1305	ClasMono	Monocyte|Macrophage	Ctrls_NS	-0.00898804
IFNg	HGID_20240123_SC1	20240123	CTL358	5.88235	6732	2034	2844	1343	ClasMono	Monocyte|Macrophage	Ctrls_NS	-0.0419914
IFNg	HGID_20240123_SC1	20240123	CTL358	2.52996	9012	2809	2584	1288	ClasMono	Monocyte|Macrophage	Ctrls_NS	0.0246551
IFNg	HGID_20240123_SC1	20240123	CTL358	2.09025	5119	1841	3097	1677	ClasMono	Monocyte|Macrophage	Ctrls_NS	-0.0216632
IFNg	HGID_20240123_SC1	20240123	CTL358	3.97921	11158	3122	2695	1417	ClasMono	Monocyte|Macrophage	Ctrls_NS	-0.0610732
IFNg	HGID_20240123_SC1	20240123	CTL358	1.88974	5768	2045	3056	1644	ClasMono	Monocyte|Macrophage	Ctrls_NS	-0.0619999
IFNg	HGID_20240123_SC1	20240123	CTL358	5.91195	795	589	1927	671	ClasMono	Monocyte|Macrophage	Ctrls_NS	0.124643
IFNg	HGID_20240123_SC1	20240123	CTL358	2.55537	587	448	1850	627	ClasMono	Monocyte|Macrophage	Ctrls_NS	0.294392
IFNg	HGID_20240123_SC1	20240123	CTL358	4.40541	10646	2765	2679	1240	ClasMono	Monocyte|Macrophage	Ctrls_NS	-0.0556284
IFNg	HGID_20240123_SC1	20240123	CTL358	3.23633	3677	1599	3008	1579	ClasMono	Monocyte|Macrophage	Ctrls_NS	-0.0427514
IFNg	HGID_20240123_SC1	20240123	CTL358	3.8961	616	491	1882	655	ClasMono	Monocyte|Macrophage	Ctrls_NS	0.139514
IFNg	HGID_20240123_SC1	20240123	CTL358	3.25478	8572	3305	2438	1390	ClasMono	Monocyte|Macrophage	Ctrls_NS	0.118689
IFNg	HGID_20240123_SC1	20240123	CTL358	6.09952	3738	1686	3028	1667	ClasMono	Monocyte|Macrophage	Ctrls_NS	0.0136793
IFNg	HGID_20240123_SC1	20240123	CTL358	3.92654	1579	848	2287	844	ClasMono	Monocyte|Macrophage	Ctrls_NS	0.14871
IFNg	HGID_20240123_SC1	20240123	CTL358	6.12002	8415	2593	2565	1203	ClasMono	Monocyte|Macrophage	Ctrls_NS	-0.0175079
IFNg	HGID_20240123_SC1	20240123	CTL358	2.65683	4065	1547	2983	1517	ClasMono	Monocyte|Macrophage	Ctrls_NS	-0.0288696
IFNg	HGID_20240123_SC1	20240123	CTL358	3.8373	1303	881	2287	857	ClasMono	Monocyte|Macrophage	Ctrls_NS	0.0419396
IFNg	HGID_20240123_SC1	20240123	CTL358	3.63758	5993	2156	3025	1661	ClasMono	Monocyte|Macrophage	Ctrls_NS	-0.0202715
IFNg	HGID_20240123_SC1	20240123	CTL358	8.5708	4562	1789	3082	1705	ClasMono	Monocyte|Macrophage	Ctrls_NS	0.0684383
IFNg	HGID_20240123_SC1	20240123	CTL358	4.22265	521	428	1807	633	ClasMono	Monocyte|Macrophage	Ctrls_NS	0.127716
IFNg	HGID_20240123_SC1	20240123	CTL358	7.69838	8872	2680	2585	1274	ClasMono	Monocyte|Macrophage	Ctrls_NS	-0.0401527
IFNg	HGID_20240123_SC1	20240123	CTL358	9.11921	5461	1863	3119	1583	ClasMono	Monocyte|Macrophage	Ctrls_NS	-0.00581452
IFNg	HGID_20240123_SC1	20240123	CTL358	4.39331	6214	2016	2937	1479	ClasMono	Monocyte|Macrophage	Ctrls_NS	-0.0651101
IFNg	HGID_20240123_SC1	20240123	CTL358	2.74105	3101	1544	2905	1528	ClasMono	Monocyte|Macrophage	Ctrls_NS	0.0865962
IFNg	HGID_20240123_SC1	20240123	CTL358	5.51823	2084	1113	2339	1106	ClasMono	Monocyte|Macrophage	Ctrls_NS	0.0738427
IFNg	HGID_20240123_SC1	20240123	CTL358	1.94175	1030	749	2033	759	ClasMono	Monocyte|Macrophage	Ctrls_NS	0.143532
IFNg	HGID_20240123_SC1	20240123	CTL358	4.56003	5614	2229	3127	1831	ClasMono	Monocyte|Macrophage	Ctrls_NS	-0.0569241
IFNg	HGID_20240123_SC1	20240123	CTL358	3.6263	7225	2530	2789	1485	ClasMono	Monocyte|Macrophage	Ctrls_NS	-0.0367532
IFNg	HGID_20240123_SC1	20240123	CTL358	3.81582	4691	1992	3159	1911	ClasMono	Monocyte|Macrophage	Ctrls_NS	0.1409
IFNg	HGID_20240123_SC1	20240123	CTL358	8.82932	4066	1805	3044	1777	ClasMono	Monocyte|Macrophage	Ctrls_NS	-0.0388735
IFNg	HGID_20240123_SC1	20240123	CTL358	2.84577	5025	2095	3170	1905	ClasMono	Monocyte|Macrophage	Ctrls_NS	0.0115533
IFNg	HGID_20240123_SC1	20240123	CTL358	4.25354	16786	4603	2713	1670	ClasMono	Monocyte|Macrophage	Ctrls_NS	0.121348
IFNg	HGID_20240123_SC1	20240123	CTL358	3.25651	7984	2678	2643	1341	ClasMono	Monocyte|Macrophage	Ctrls_NS	-0.00811387
IFNg	HGID_20240123_SC1	20240123	CTL358	6.26829	4100	1665	3026	1633	ClasMono	Monocyte|Macrophage	Ctrls_NS	0.0453823
IFNg	HGID_20240123_SC1	20240123	CTL358	9.25524	4149	1559	2978	1526	ClasMono	Monocyte|Macrophage	Ctrls_NS	0.0678654
IFNg	HGID_20240123_SC1	20240123	CTL358	6.14779	11435	2823	2703	1251	ClasMono	Monocyte|Macrophage	Ctrls_NS	-0.0186235
IFNg	HGID_20240123_SC1	20240123	CTL358	5.0308	4870	1867	3128	1738	ClasMono	Monocyte|Macrophage	Ctrls_NS	0.150039
IFNg	HGID_20240123_SC1	20240123	CTL358	1.83974	6577	2695	3031	1861	ClasMono	Monocyte|Macrophage	Ctrls_NS	0.0347646
IFNg	HGID_20240123_SC1	20240123	CTL358	5.49598	4476	1631	3049	1585	ClasMono	Monocyte|Macrophage	Ctrls_NS	0.025697
IFNg	HGID_20240123_SC1	20240123	CTL358	4.62039	4610	2075	3162	1980	ClasMono	Monocyte|Macrophage	Ctrls_NS	-0.0220799
IFNg	HGID_20240123_SC1	20240123	CTL358	6.32091	4319	1426	3000	1384	ClasMono	Monocyte|Macrophage	Ctrls_NS	0.518809
IFNg	HGID_20240123_SC1	20240123	CTL358	4.4715	8543	2526	2627	1238	ClasMono	Monocyte|Macrophage	Ctrls_NS	-0.043783
IFNg	HGID_20240123_SC1	20240123	CTL358	4.95638	5044	2296	3229	2093	ClasMono	Monocyte|Macrophage	Ctrls_NS	-0.018042
IFNg	HGID_20240123_SC1	20240123	CTL358	5.88768	8832	3030	2540	1300	ClasMono	Monocyte|Macrophage	Ctrls_NS	-0.0336721
IFNg	HGID_20240123_SC1	20240123	CTL358	8.14004	2285	1189	2410	1178	ClasMono	Monocyte|Macrophage	Ctrls_NS	-0.00373098
IFNg	HGID_20240123_SC1	20240123	CTL358	2.51397	1074	725	2145	746	ClasMono	Monocyte|Macrophage	Ctrls_NS	0.160637
IFNg	HGID_20240123_SC1	20240123	CTL358	4.80662	12566	2990	2752	1294	ClasMono	Monocyte|Macrophage	Ctrls_NS	-0.05707
IFNg	HGID_20240123_SC1	20240123	CTL358	6.45031	7426	2220	2692	1212	ClasMono	Monocyte|Macrophage	Ctrls_NS	-0.0366289
IFNg	HGID_20240123_SC1	20240123	CTL358	4.28494	12929	3707	2703	1462	ClasMono	Monocyte|Macrophage	Ctrls_NS	-0.0327852
IFNg	HGID_20240123_SC1	20240123	CTL358	2.24486	5301	1982	3126	1748	ClasMono	Monocyte|Macrophage	Ctrls_NS	-0.0236264
IFNg	HGID_20240123_SC1	20240123	CTL358	5.82059	7714	2579	2653	1377	ClasMono	Monocyte|Macrophage	Ctrls_NS	-0.0220016
IFNg	HGID_20240123_SC1	20240123	CTL358	6.71917	9778	2768	2674	1299	ClasMono	Monocyte|Macrophage	Ctrls_NS	-0.05507
IFNg	HGID_20240123_SC1	20240123	CTL358	6.30577	6724	2211	2879	1462	ClasMono	Monocyte|Macrophage	Ctrls_NS	-0.0463223
IFNg	HGID_20240123_SC1	20240123	CTL358	5.57461	1166	778	2227	775	ClasMono	Monocyte|Macrophage	Ctrls_NS	0.0784382
IFNg	HGID_20240123_SC1	20240123	CTL358	9.84925	995	677	2057	706	ClasMono	Monocyte|Macrophage	Ctrls_NS	0.183328
IFNg	HGID_20240123_SC1	20240123	CTL358	3.15107	1079	771	2134	784	ClasMono	Monocyte|Macrophage	Ctrls_NS	0.0749361
IFNg	HGID_20240123_SC1	20240123	CTL358	6.02325	7139	1962	2789	1180	ClasMono	Monocyte|Macrophage	Ctrls_NS	-0.0323849
IFNg	HGID_20240123_SC1	20240123	CTL358	7.70368	6088	2167	3014	1639	ClasMono	Monocyte|Macrophage	Ctrls_NS	0.00195272
IFNg	HGID_20240123_SC1	20240123	CTL358	5.26129	11271	3100	2690	1351	ClasMono	Monocyte|Macrophage	Ctrls_NS	-0.0549017
IFNg	HGID_20240123_SC1	20240123	CTL358	1.9965	2855	1438	2798	1426	ClasMono	Monocyte|Macrophage	Ctrls_NS	-0.00687085
IFNg	HGID_20240123_SC1	20240123	CTL358	5.43162	9279	2701	2657	1272	ClasMono	Monocyte|Macrophage	Ctrls_NS	-0.00290872
IFNg	HGID_20240123_SC1	20240123	CTL358	12.7937	3150	1666	2915	1621	ClasMono	Monocyte|Macrophage	Ctrls_NS	0.00641494
IFNg	HGID_20240123_SC1	20240123	CTL358	5.41278	4397	1704	3042	1658	ClasMono	Monocyte|Macrophage	Ctrls_NS	-0.0373895
IFNg	HGID_20240123_SC1	20240123	CTL358	6.90501	4895	1760	3088	1656	ClasMono	Monocyte|Macrophage	Ctrls_NS	-0.0487525
IFNg	HGID_20240123_SC1	20240123	CTL358	5.47379	3873	1639	3003	1625	ClasMono	Monocyte|Macrophage	Ctrls_NS	0.05453
IFNg	HGID_20240123_SC1	20240123	CTL358	4.0421	6556	1925	2864	1272	ClasMono	Monocyte|Macrophage	Ctrls_NS	0.389383
IFNg	HGID_20240123_SC1	20240123	CTL358	7.56417	9545	3297	2562	1395	ClasMono	Monocyte|Macrophage	Ctrls_NS	0.118929
IFNg	HGID_20240123_SC1	20240123	CTL358	3.78534	2087	1222	2269	1185	ClasMono	Monocyte|Macrophage	Ctrls_NS	0.113107
IFNg	HGID_20240123_SC1	20240123	CTL358	2.08605	767	609	1865	703	ClasMono	Monocyte|Macrophage	Ctrls_NS	0.0702028
IFNg	HGID_20240123_SC1	20240123	CTL358	6.64472	3341	1608	3005	1594	ClasMono	Monocyte|Macrophage	Ctrls_NS	-0.0419929
IFNg	HGID_20240123_SC1	20240123	CTL358	2.59516	578	433	1940	600	ClasMono	Monocyte|Macrophage	Ctrls_NS	0.142821
IFNg	HGID_20240123_SC1	20240123	CTL358	6.85904	2114	1079	2361	1070	ClasMono	Monocyte|Macrophage	Ctrls_NS	0.318882
IFNg	HGID_20240123_SC1	20240123	CTL358	4.19298	3959	1679	2991	1658	ClasMono	Monocyte|Macrophage	Ctrls_NS	0.0338986
IFNg	HGID_20240123_SC1	20240123	CTL358	5.07561	5753	1935	3021	1549	ClasMono	Monocyte|Macrophage	Ctrls_NS	0.0048777
IFNg	HGID_20240123_SC1	20240123	CTL358	3.8149	10092	2922	2660	1329	ClasMono	Monocyte|Macrophage	Ctrls_NS	-0.0246054
IFNg	HGID_20240123_SC1	20240123	CTL358	4.55985	7895	2184	2662	1120	ClasMono	Monocyte|Macrophage	Ctrls_NS	0.484709
IFNg	HGID_20240123_SC1	20240123	CTL358	4.9986	10743	2983	2650	1291	ClasMono	Monocyte|Macrophage	Ctrls_NS	-0.0650314
IFNg	HGID_20240123_SC1	20240123	CTL358	6.33463	12850	3633	2642	1456	ClasMono	Monocyte|Macrophage	Ctrls_NS	-0.0495701
IFNg	HGID_20240123_SC1	20240123	CTL358	2.36686	507	333	1935	536	ClasMono	Monocyte|Macrophage	Ctrls_NS	0.0272293
IFNg	HGID_20240123_SC1	20240123	CTL358	6.48415	4164	1653	3023	1628	ClasMono	Monocyte|Macrophage	Ctrls_NS	-0.0349965
IFNg	HGID_20240123_SC1	20240123	CTL358	2.1327	844	647	1876	711	ClasMono	Monocyte|Macrophage	Ctrls_NS	0.0328246
IFNg	HGID_20240123_SC1	20240123	CTL358	8.27046	3446	1105	2889	1096	ClasMono	Monocyte|Macrophage	Ctrls_NS	0.168327
IFNg	HGID_20240123_SC1	20240123	CTL358	9.45806	2897	1436	2810	1419	ClasMono	Monocyte|Macrophage	Ctrls_NS	0.00317234
IFNg	HGID_20240123_SC1	20240123	CTL358	1.95853	868	657	1951	711	ClasMono	Monocyte|Macrophage	Ctrls_NS	0.52238
IFNg	HGID_20240123_SC1	20240123	CTL358	2.48459	5353	2023	3116	1743	ClasMono	Monocyte|Macrophage	Ctrls_NS	-0.0538757
IFNg	HGID_20240123_SC1	20240123	CTL358	3.60912	2937	1352	2825	1340	ClasMono	Monocyte|Macrophage	Ctrls_NS	0.00157543
IFNg	HGID_20240123_SC1	20240123	CTL358	6.06443	3166	1529	2924	1511	ClasMono	Monocyte|Macrophage	Ctrls_NS	0.153611
IFNg	HGID_20240123_SC1	20240123	CTL358	5.71963	2675	1355	2659	1343	ClasMono	Monocyte|Macrophage	Ctrls_NS	0.0208354
IFNg	HGID_20240123_SC1	20240123	CTL358	7.61167	8776	3102	2456	1281	ClasMono	Monocyte|Macrophage	Ctrls_NS	0.0289068
IFNg	HGID_20240123_SC1	20240123	CTL358	3.69771	3705	1677	3029	1663	ClasMono	Monocyte|Macrophage	Ctrls_NS	0.13473
IFNg	HGID_20240123_SC1	20240123	CTL358	2.3187	2027	1084	2333	1075	ClasMono	Monocyte|Macrophage	Ctrls_NS	0.248831
IFNg	HGID_20240123_SC1	20240123	CTL358	5.81024	9707	2695	2677	1282	ClasMono	Monocyte|Macrophage	Ctrls_NS	-0.0436039
IFNg	HGID_20240123_SC1	20240123	CTL358	4.49691	1779	1036	2263	1025	ClasMono	Monocyte|Macrophage	Ctrls_NS	0.0867621
IFNg	HGID_20240123_SC1	20240123	CTL358	1.72018	872	686	1931	757	ClasMono	Monocyte|Macrophage	Ctrls_NS	0.0478799
IFNg	HGID_20240123_SC1	20240123	CTL358	9.01202	2996	1501	2855	1481	ClasMono	Monocyte|Macrophage	Ctrls_NS	-0.0054149
IFNg	HGID_20240123_SC1	20240123	CTL358	5.29197	4932	1905	3143	1794	ClasMono	Monocyte|Macrophage	Ctrls_NS	0.297171
IFNg	HGID_20240123_SC1	20240123	CTL358	4.13386	5588	2196	3156	1845	ClasMono	Monocyte|Macrophage	Ctrls_NS	0.0163989
IFNg	HGID_20240123_SC1	20240123	CTL358	8.56237	946	641	2019	693	ClasMono	Monocyte|Macrophage	Ctrls_NS	0.0654398
IFNg	HGID_20240123_SC1	20240123	CTL358	4.77528	3204	1305	2883	1290	ClasMono	Monocyte|Macrophage	Ctrls_NS	-0.025906
IFNg	HGID_20240123_SC1	20240123	CTL358	4.81655	6187	2144	3038	1623	ClasMono	Monocyte|Macrophage	Ctrls_NS	0.0329181
IFNg	HGID_20240123_SC1	20240123	CTL358	3.18374	2607	1173	2597	1159	ClasMono	Monocyte|Macrophage	Ctrls_NS	-0.0296125
IFNg	HGID_20240123_SC1	20240123	CTL358	11.6312	705	502	1963	627	ClasMono	Monocyte|Macrophage	Ctrls_NS	0.579377
IFNg	HGID_20240123_SC1	20240123	CTL358	2.75825	3698	1598	3004	1582	ClasMono	Monocyte|Macrophage	Ctrls_NS	0.0165102
IFNg	HGID_20240123_SC1	20240123	CTL358	3.27775	7017	2350	2813	1454	ClasMono	Monocyte|Macrophage	Ctrls_NS	-0.0366917
IFNg	HGID_20240123_SC1	20240123	CTL358	3.6209	8230	2364	2601	1162	ClasMono	Monocyte|Macrophage	Ctrls_NS	0.130344
IFNg	HGID_20240123_SC1	20240123	CTL358	6.62997	3997	1734	3011	1707	ClasMono	Monocyte|Macrophage	Ctrls_NS	0.00135941
IFNg	HGID_20240123_SC1	20240123	CTL358	4.32381	12674	4361	2760	1816	ClasMono	Monocyte|Macrophage	Ctrls_NS	0.159552
IFNg	HGID_20240123_SC1	20240123	CTL358	3.57747	14787	4241	2743	1663	ClasMono	Monocyte|Macrophage	Ctrls_NS	0.107164
IFNg	HGID_20240123_SC1	20240123	CTL358	2.77043	7183	2842	2869	1715	ClasMono	Monocyte|Macrophage	Ctrls_NS	0.0858368
IFNg	HGID_20240123_SC1	20240123	CTL358	4.32046	6990	2500	2822	1557	ClasMono	Monocyte|Macrophage	Ctrls_NS	-0.0274225
IFNg	HGID_20240123_SC1	20240123	CTL358	2.53511	8757	2726	2584	1262	ClasMono	Monocyte|Macrophage	Ctrls_NS	-0.016825
IFNg	HGID_20240123_SC1	20240123	CTL358	3.02277	4830	1914	3154	1811	ClasMono	Monocyte|Macrophage	Ctrls_NS	0.0978558
IFNg	HGID_20240123_SC1	20240123	CTL358	5.15907	2326	1417	2342	1369	ClasMono	Monocyte|Macrophage	Ctrls_NS	0.0449041
IFNg	HGID_20240123_SC1	20240123	CTL358	3.20841	11127	2798	2762	1348	ClasMono	Monocyte|Macrophage	Ctrls_NS	-0.0590723
IFNg	HGID_20240123_SC1	20240123	CTL358	4.68954	8423	2488	2599	1187	ClasMono	Monocyte|Macrophage	Ctrls_NS	-0.0506621
IFNg	HGID_20240123_SC1	20240123	CTL358	3.82272	11981	3296	2829	1530	ClasMono	Monocyte|Macrophage	Ctrls_NS	0.0831885
IFNg	HGID_20240123_SC1	20240123	CTL358	1.14336	1137	825	2176	841	ClasMono	Monocyte|Macrophage	Ctrls_NS	0.276582
IFNg	HGID_20240123_SC1	20240123	CTL358	4.8433	5616	2100	3084	1733	ClasMono	Monocyte|Macrophage	Ctrls_NS	-0.0327106
IFNg	HGID_20240123_SC1	20240123	CTL358	2.67234	5875	2194	3100	1756	ClasMono	Monocyte|Macrophage	Ctrls_NS	-0.0359588
IFNg	HGID_20240123_SC1	20240123	CTL358	4.68869	7870	2393	2644	1244	ClasMono	Monocyte|Macrophage	Ctrls_NS	-0.0586512
IFNg	HGID_20240123_SC1	20240123	CTL358	5.1557	13616	3422	2716	1423	ClasMono	Monocyte|Macrophage	Ctrls_NS	-0.064045
IFNg	HGID_20240123_SC1	20240123	CTL358	3.50931	9774	3106	2656	1417	ClasMono	Monocyte|Macrophage	Ctrls_NS	-0.0453856
IFNg	HGID_20240123_SC1	20240123	CTL358	1.69753	648	510	1829	657	ClasMono	Monocyte|Macrophage	Ctrls_NS	0.132023
IFNg	HGID_20240123_SC1	20240123	CTL358	4.28522	2917	1202	2814	1196	ClasMono	Monocyte|Macrophage	Ctrls_NS	-0.00741535
IFNg	HGID_20240123_SC1	20240123	CTL358	4.60336	11774	3018	2692	1305	ClasMono	Monocyte|Macrophage	Ctrls_NS	-0.0619935
IFNg	HGID_20240123_SC1	20240123	CTL358	10.9192	3590	1310	2947	1284	ClasMono	Monocyte|Macrophage	Ctrls_NS	0.041371
IFNg	HGID_20240123_SC1	20240123	CTL358	4.53149	1302	893	2286	863	ClasMono	Monocyte|Macrophage	Ctrls_NS	0.0275822
IFNg	HGID_20240123_SC1	20240123	CTL358	5.4613	6189	2667	3110	1968	ClasMono	Monocyte|Macrophage	Ctrls_NS	0.000382527
IFNg	HGID_20240123_SC1	20240123	CTL358	1.75439	513	419	1792	624	ClasMono	Monocyte|Macrophage	Ctrls_NS	0.0144518
IFNg	HGID_20240123_SC1	20240123	CTL358	1.35883	3974	2151	3115	2084	ClasMono	Monocyte|Macrophage	Ctrls_NS	0.10552
IFNg	HGID_20240123_SC1	20240123	CTL358	6.76692	7315	2227	2730	1257	ClasMono	Monocyte|Macrophage	Ctrls_NS	-0.0543104
IFNg	HGID_20240123_SC1	20240123	CTL358	1.66415	661	444	1929	574	ClasMono	Monocyte|Macrophage	Ctrls_NS	0.192846
IFNg	HGID_20240123_SC1	20240123	CTL358	3.82486	5961	2078	3040	1618	ClasMono	Monocyte|Macrophage	Ctrls_NS	-0.0201231
IFNg	HGID_20240123_SC1	20240123	CTL358	2.55369	1723	1156	2146	1130	ClasMono	Monocyte|Macrophage	Ctrls_NS	0.0725344
IFNg	HGID_20240123_SC1	20240123	CTL358	2.04842	537	421	1856	618	ClasMono	Monocyte|Macrophage	Ctrls_NS	0.255455
IFNg	HGID_20240123_SC1	20240123	CTL358	1.76211	4086	1834	3038	1809	ClasMono	Monocyte|Macrophage	Ctrls_NS	0.234746
IFNg	HGID_20240123_SC1	20240123	CTL358	4.72139	5994	2172	3033	1674	ClasMono	Monocyte|Macrophage	Ctrls_NS	0.000922152
IFNg	HGID_20240123_SC1	20240123	CTL358	2.37831	13539	3526	2734	1488	ClasMono	Monocyte|Macrophage	Ctrls_NS	-0.0273467
IFNg	HGID_20240123_SC1	20240123	CTL358	4.37574	4205	2022	3076	1970	ClasMono	Monocyte|Macrophage	Ctrls_NS	-0.0113339
IFNg	HGID_20240123_SC1	20240123	CTL358	2.33463	1028	656	2172	683	ClasMono	Monocyte|Macrophage	Ctrls_NS	0.164473
IFNg	HGID_20240123_SC1	20240123	CTL358	5.86767	2403	1116	2478	1109	ClasMono	Monocyte|Macrophage	Ctrls_NS	-0.0448377
IFNg	HGID_20240123_SC1	20240123	CTL358	5.15216	14984	4008	2731	1552	ClasMono	Monocyte|Macrophage	Ctrls_NS	0.0602229
IFNg	HGID_20240123_SC1	20240123	CTL358	3.53594	7749	2621	2695	1430	ClasMono	Monocyte|Macrophage	Ctrls_NS	0.101749
IFNg	HGID_20240123_SC1	20240123	CTL358	8.11396	5546	1955	3066	1603	ClasMono	Monocyte|Macrophage	Ctrls_NS	-0.000718276
IFNg	HGID_20240123_SC1	20240123	CTL358	8.0875	3017	1374	2868	1369	ClasMono	Monocyte|Macrophage	Ctrls_NS	0.425887
IFNg	HGID_20240123_SC1	20240123	CTL358	3.57707	6961	2445	2840	1550	ClasMono	Monocyte|Macrophage	Ctrls_NS	-0.00949337
IFNg	HGID_20240123_SC1	20240123	CTL358	2.40826	872	641	1940	703	ClasMono	Monocyte|Macrophage	Ctrls_NS	0.0624011
IFNg	HGID_20240123_SC1	20240123	CTL358	4.86972	5565	2092	3087	1722	ClasMono	Monocyte|Macrophage	Ctrls_NS	0.0728935
IFNg	HGID_20240123_SC1	20240123	CTL358	3.26669	7102	2370	2818	1441	ClasMono	Monocyte|Macrophage	Ctrls_NS	-0.00878591
IFNg	HGID_20240123_SC1	20240123	CTL358	3.58858	10617	3091	2700	1455	ClasMono	Monocyte|Macrophage	Ctrls_NS	-0.0484462
IFNg	HGID_20240123_SC1	20240123	CTL358	5.64985	8779	2290	2672	1098	ClasMono	Monocyte|Macrophage	Ctrls_NS	0.110347
IFNg	HGID_20240123_SC1	20240123	CTL358	8.17833	7043	2221	2781	1351	ClasMono	Monocyte|Macrophage	Ctrls_NS	-0.0501242
IFNg	HGID_20240123_SC1	20240123	CTL358	4.20128	12520	2817	2727	1224	ClasMono	Monocyte|Macrophage	Ctrls_NS	0.0776979
IFNg	HGID_20240123_SC1	20240123	CTL358	6.50246	13195	3666	2662	1395	ClasMono	Monocyte|Macrophage	Ctrls_NS	0.00363089
IFNg	HGID_20240123_SC1	20240123	CTL358	7.93998	9597	3339	2511	1369	ClasMono	Monocyte|Macrophage	Ctrls_NS	-0.046774
IFNg	HGID_20240123_SC1	20240123	CTL358	5.32297	3344	1371	2931	1359	ClasMono	Monocyte|Macrophage	Ctrls_NS	0.0892774
IFNg	HGID_20240123_SC1	20240123	CTL358	7.64588	6461	2467	2964	1737	ClasMono	Monocyte|Macrophage	Ctrls_NS	-0.0284063
IFNg	HGID_20240123_SC1	20240123	CTL358	1.66365	11601	3252	2761	1459	ClasMono	Monocyte|Macrophage	Ctrls_NS	-0.0272169
IFNg	HGID_20240123_SC1	20240123	CTL358	7.8534	1528	870	2265	855	ClasMono	Monocyte|Macrophage	Ctrls_NS	0.24894
IFNg	HGID_20240123_SC1	20240123	CTL358	5.6962	2528	1495	2493	1449	ClasMono	Monocyte|Macrophage	Ctrls_NS	0.0721162
IFNg	HGID_20240123_SC1	20240123	CTL358	1.60344	2557	1241	2564	1235	ClasMono	Monocyte|Macrophage	Ctrls_NS	0.0100723
IFNg	HGID_20240123_SC1	20240123	CTL358	4.48292	10975	2749	2699	1279	ClasMono	Monocyte|Macrophage	Ctrls_NS	-0.0548527
IFNg	HGID_20240123_SC1	20240123	CTL358	4.39529	10352	2703	2679	1227	ClasMono	Monocyte|Macrophage	Ctrls_NS	0.0143891
IFNg	HGID_20240123_SC1	20240123	CTL358	2.95628	22596	4893	2639	1556	ClasMono	Monocyte|Macrophage	Ctrls_NS	0.0727797
IFNg	HGID_20240123_SC1	20240123	CTL358	4.36884	5379	2251	3170	1958	ClasMono	Monocyte|Macrophage	Ctrls_NS	-0.014704
IFNg	HGID_20240123_SC1	20240123	CTL358	2.80982	6762	2387	2898	1592	ClasMono	Monocyte|Macrophage	Ctrls_NS	0.228022
IFNg	HGID_20240123_SC1	20240123	CTL358	8.71236	1561	879	2286	870	ClasMono	Monocyte|Macrophage	Ctrls_NS	0.0591115
IFNg	HGID_20240123_SC1	20240123	CTL358	4.01768	7691	2819	2690	1513	ClasMono	Monocyte|Macrophage	Ctrls_NS	0.0403921
IFNg	HGID_20240123_SC1	20240123	CTL358	4.71338	1570	1028	2198	1012	ClasMono	Monocyte|Macrophage	Ctrls_NS	0.0406603
IFNg	HGID_20240123_SC1	20240123	CTL358	6.50618	4611	2210	3196	2101	ClasMono	Monocyte|Macrophage	Ctrls_NS	0.0190096
IFNg	HGID_20240123_SC1	20240123	CTL358	4.13364	5298	2064	3170	1832	ClasMono	Monocyte|Macrophage	Ctrls_NS	0.00636246
IFNg	HGID_20240123_SC1	20240123	CTL358	2.80638	8837	3377	2515	1448	ClasMono	Monocyte|Macrophage	Ctrls_NS	0.152076
IFNg	HGID_20240123_SC1	20240123	CTL358	3.84263	1093	802	2087	807	ClasMono	Monocyte|Macrophage	Ctrls_NS	0.054835
IFNg	HGID_20240123_SC1	20240123	CTL358	4.66721	7392	2300	2789	1333	ClasMono	Monocyte|Macrophage	Ctrls_NS	-0.00659103
IFNg	HGID_20240123_SC1	20240123	CTL358	2.73159	842	563	2021	650	ClasMono	Monocyte|Macrophage	Ctrls_NS	-0.000719358
IFNg	HGID_20240123_SC1	20240123	CTL358	2.72304	11164	3099	2635	1298	ClasMono	Monocyte|Macrophage	Ctrls_NS	-0.038981
IFNg	HGID_20240123_SC1	20240123	CTL358	6.67599	5722	2087	3093	1697	ClasMono	Monocyte|Macrophage	Ctrls_NS	0.00156573
IFNg	HGID_20240123_SC1	20240123	CTL358	0.838926	596	480	1839	644	ClasMono	Monocyte|Macrophage	Ctrls_NS	0.187331
IFNg	HGID_20240123_SC1	20240123	CTL358	6.2296	3676	1529	2997	1519	ClasMono	Monocyte|Macrophage	Ctrls_NS	-0.000869771
IFNg	HGID_20240123_SC1	20240123	CTL358	4.24989	4706	1607	3060	1529	ClasMono	Monocyte|Macrophage	Ctrls_NS	0.0171791
IFNg	HGID_20240123_SC1	20240123	CTL358	5.19975	4731	1841	3150	1756	ClasMono	Monocyte|Macrophage	Ctrls_NS	0.057094
IFNg	HGID_20240123_SC1	20240123	CTL358	4.67405	813	574	1938	658	ClasMono	Monocyte|Macrophage	Ctrls_NS	0.060397
IFNg	HGID_20240123_SC1	20240123	CTL358	10.6796	515	350	1962	552	ClasMono	Monocyte|Macrophage	Ctrls_NS	0.371574
IFNg	HGID_20240123_SC1	20240123	CTL358	2.15725	3523	1630	3008	1609	ClasMono	Monocyte|Macrophage	Ctrls_NS	0.0966246
IFNg	HGID_20240123_SC1	20240123	CTL358	2.33645	3424	1359	2932	1347	ClasMono	Monocyte|Macrophage	Ctrls_NS	0.156678
IFNg	HGID_20240123_SC1	20240123	CTL358	4.67074	9977	3188	2633	1443	ClasMono	Monocyte|Macrophage	Ctrls_NS	-0.028245
IFNg	HGID_20240123_SC1	20240123	CTL358	3.26917	3273	1590	2952	1568	ClasMono	Monocyte|Macrophage	Ctrls_NS	0.000289612
IFNg	HGID_20240123_SC1	20240123	CTL358	8.36742	5868	1859	3011	1441	ClasMono	Monocyte|Macrophage	Ctrls_NS	-0.0278127
IFNg	HGID_20240123_SC1	20240123	CTL358	3.74562	6274	1995	2922	1412	ClasMono	Monocyte|Macrophage	Ctrls_NS	-0.0603943
IFNg	HGID_20240123_SC1	20240123	CTL358	2.51108	677	527	1868	654	ClasMono	Monocyte|Macrophage	Ctrls_NS	0.0988562
IFNg	HGID_20240123_SC1	20240123	CTL358	6.6474	692	545	1826	658	ClasMono	Monocyte|Macrophage	Ctrls_NS	-0.00605713
IFNg	HGID_20240123_SC1	20240123	CTL358	1.06061	660	537	1837	680	ClasMono	Monocyte|Macrophage	Ctrls_NS	0.225734
IFNg	HGID_20240123_SC1	20240123	CTL358	9.59038	3076	1409	2870	1390	ClasMono	Monocyte|Macrophage	Ctrls_NS	-0.0521312
IFNg	HGID_20240123_SC1	20240123	CTL358	5.34569	1403	809	2381	804	ClasMono	Monocyte|Macrophage	Ctrls_NS	0.146001
IFNg	HGID_20240123_SC1	20240123	CTL358	2.53165	1975	1275	2219	1244	ClasMono	Monocyte|Macrophage	Ctrls_NS	0.0198388
IFNg	HGID_20240123_SC1	20240123	CTL358	3.91398	6975	2554	2950	1690	ClasMono	Monocyte|Macrophage	Ctrls_NS	-0.0410664
IFNg	HGID_20240123_SC1	20240123	CTL358	8.99358	4670	1497	3040	1414	ClasMono	Monocyte|Macrophage	Ctrls_NS	0.291291
IFNg	HGID_20240123_SC1	20240123	CTL358	3.1671	8462	2503	2601	1217	ClasMono	Monocyte|Macrophage	Ctrls_NS	-0.0142364
IFNg	HGID_20240123_SC1	20240123	CTL358	5.6727	9343	2680	2718	1280	ClasMono	Monocyte|Macrophage	Ctrls_NS	0.0320996
IFNg	HGID_20240123_SC1	20240123	CTL358	3.99202	3507	1525	2981	1504	ClasMono	Monocyte|Macrophage	Ctrls_NS	-0.0114897
IFNg	HGID_20240123_SC1	20240123	CTL358	3.68098	1467	1009	2154	990	ClasMono	Monocyte|Macrophage	Ctrls_NS	0.0977569
IFNg	HGID_20240123_SC1	20240123	CTL358	1.96078	561	462	1813	650	ClasMono	Monocyte|Macrophage	Ctrls_NS	0.181031
IFNg	HGID_20240123_SC1	20240123	CTL358	4.40143	10383	2950	2684	1352	ClasMono	Monocyte|Macrophage	Ctrls_NS	-0.0217077
IFNg	HGID_20240123_SC1	20240123	CTL358	6.35106	5999	1981	2980	1493	ClasMono	Monocyte|Macrophage	Ctrls_NS	-0.0336639
IFNg	HGID_20240123_SC1	20240123	CTL358	6.06593	2275	1190	2407	1178	ClasMono	Monocyte|Macrophage	Ctrls_NS	0.156921
IFNg	HGID_20240123_SC1	20240123	CTL358	2.89503	4525	1751	3078	1682	ClasMono	Monocyte|Macrophage	Ctrls_NS	-0.0319424
IFNg	HGID_20240123_SC1	20240123	CTL358	2.9523	5555	2007	3069	1635	ClasMono	Monocyte|Macrophage	Ctrls_NS	-0.0442193
IFNg	HGID_20240123_SC1	20240123	CTL358	5.41119	9813	2671	2685	1252	ClasMono	Monocyte|Macrophage	Ctrls_NS	-0.0548237
IFNg	HGID_20240123_SC1	20240123	CTL358	7.89177	3548	1798	3050	1772	ClasMono	Monocyte|Macrophage	Ctrls_NS	0.115395
IFNg	HGID_20240123_SC1	20240123	CTL358	4.24028	12735	2829	2712	1229	ClasMono	Monocyte|Macrophage	Ctrls_NS	-0.0590318
IFNg	HGID_20240123_SC1	20240123	CTL358	9.88412	2934	1650	2807	1608	ClasMono	Monocyte|Macrophage	Ctrls_NS	0.0368362
IFNg	HGID_20240123_SC1	20240123	CTL358	5.3913	8625	2642	2613	1280	ClasMono	Monocyte|Macrophage	Ctrls_NS	-0.0121054
IFNg	HGID_20240123_SC1	20240123	CTL358	0.452196	1548	1061	2160	1045	ClasMono	Monocyte|Macrophage	Ctrls_NS	0.116693
IFNg	HGID_20240123_SC1	20240123	CTL358	6.57379	4594	1835	3084	1725	ClasMono	Monocyte|Macrophage	Ctrls_NS	0.0647373
IFNg	HGID_20240123_SC1	20240123	CTL358	5.76574	7163	2350	2775	1417	ClasMono	Monocyte|Macrophage	Ctrls_NS	0.197652
IFNg	HGID_20240123_SC1	20240123	CTL358	1.9802	606	494	1765	658	ClasMono	Monocyte|Macrophage	Ctrls_NS	0.130954
IFNg	HGID_20240123_SC1	20240123	CTL358	1.91257	1098	776	2144	786	ClasMono	Monocyte|Macrophage	Ctrls_NS	0.273524
IFNg	HGID_20240123_SC1	20240123	CTL358	7.14444	4521	1315	2996	1267	ClasMono	Monocyte|Macrophage	Ctrls_NS	0.12015
IFNg	HGID_20240123_SC1	20240123	CTL358	2.86316	2375	941	2466	928	ClasMono	Monocyte|Macrophage	Ctrls_NS	0.456536
IFNg	HGID_20240123_SC1	20240123	CTL358	3.61731	8017	2934	2560	1344	ClasMono	Monocyte|Macrophage	Ctrls_NS	-0.023446
IFNg	HGID_20240123_SC1	20240123	CTL358	2.15232	3624	1679	3029	1661	ClasMono	Monocyte|Macrophage	Ctrls_NS	-0.0329106
IFNg	HGID_20240123_SC1	20240123	CTL358	4.56889	9696	2708	2669	1273	ClasMono	Monocyte|Macrophage	Ctrls_NS	-0.0517844
IFNg	HGID_20240123_SC1	20240123	CTL358	4.0625	6400	2043	2885	1389	ClasMono	Monocyte|Macrophage	Ctrls_NS	0.153078
IFNg	HGID_20240123_SC1	20240123	CTL358	3.5241	3320	1598	2980	1579	ClasMono	Monocyte|Macrophage	Ctrls_NS	0.0374683
IFNg	HGID_20240123_SC1	20240123	CTL358	4.82395	9287	2754	2684	1336	ClasMono	Monocyte|Macrophage	Ctrls_NS	0.186715
IFNg	HGID_20240123_SC1	20240123	CTL358	1.54753	1357	940	2255	918	ClasMono	Monocyte|Macrophage	Ctrls_NS	0.00593575
IFNg	HGID_20240123_SC1	20240123	CTL358	2.19492	6105	2324	3028	1742	ClasMono	Monocyte|Macrophage	Ctrls_NS	-0.0290013
IFNg	HGID_20240123_SC1	20240123	CTL358	8.65407	8574	3132	2421	1257	ClasMono	Monocyte|Macrophage	Ctrls_NS	0.0285429
IFNg	HGID_20240123_SC1	20240123	CTL358	3.49351	6784	2752	2952	1808	ClasMono	Monocyte|Macrophage	Ctrls_NS	-0.027962
IFNg	HGID_20240123_SC1	20240123	CTL358	1.8319	928	667	1949	707	ClasMono	Monocyte|Macrophage	Ctrls_NS	0.0606494
IFNg	HGID_20240123_SC1	20240123	CTL358	2.62722	4834	1847	3127	1741	ClasMono	Monocyte|Macrophage	Ctrls_NS	-0.043124
IFNg	HGID_20240123_SC1	20240123	CTL358	4.81283	748	564	1829	655	ClasMono	Monocyte|Macrophage	Ctrls_NS	0.186692
IFNg	HGID_20240123_SC1	20240123	CTL358	1.92281	7229	2276	2764	1339	ClasMono	Monocyte|Macrophage	Ctrls_NS	-0.0220443
IFNg	HGID_20240123_SC1	20240123	CTL358	5.32961	8950	2702	2577	1223	ClasMono	Monocyte|Macrophage	Ctrls_NS	0.00760987
IFNg	HGID_20240123_SC1	20240123	CTL358	1.15163	1042	731	2053	747	ClasMono	Monocyte|Macrophage	Ctrls_NS	0.00436703
IFNg	HGID_20240123_SC1	20240123	CTL358	1.58983	629	430	1978	597	ClasMono	Monocyte|Macrophage	Ctrls_NS	0.412171
IFNg	HGID_20240123_SC1	20240123	CTL358	12.5554	677	485	1919	600	ClasMono	Monocyte|Macrophage	Ctrls_NS	0.0652522
IFNg	HGID_20240123_SC1	20240123	CTL358	5.77625	9868	2605	2710	1266	ClasMono	Monocyte|Macrophage	Ctrls_NS	-0.0458293
IFNg	HGID_20240123_SC1	20240123	CTL358	6.19759	7632	2569	2706	1422	ClasMono	Monocyte|Macrophage	Ctrls_NS	-0.00389321
IFNg	HGID_20240123_SC1	20240123	CTL358	5.84783	9371	3381	2553	1496	ClasMono	Monocyte|Macrophage	Ctrls_NS	0.0141853
IFNg	HGID_20240123_SC1	20240123	CTL358	4.17709	7996	2451	2650	1233	ClasMono	Monocyte|Macrophage	Ctrls_NS	-0.0574412
IFNg	HGID_20240123_SC1	20240123	CTL358	4.93908	10751	2914	2731	1351	ClasMono	Monocyte|Macrophage	Ctrls_NS	-0.0599686
IFNg	HGID_20240123_SC1	20240123	CTL358	4.30222	10297	3299	2595	1371	ClasMono	Monocyte|Macrophage	Ctrls_NS	0.070518
IFNg	HGID_20240123_SC1	20240123	CTL358	5.00639	14861	3342	2753	1398	ClasMono	Monocyte|Macrophage	Ctrls_NS	-0.0325037
IFNg	HGID_20240123_SC1	20240123	CTL358	4.99633	1361	959	2219	940	ClasMono	Monocyte|Macrophage	Ctrls_NS	0.0836911
IFNg	HGID_20240123_SC1	20240123	CTL358	2.42038	6280	2255	2985	1663	ClasMono	Monocyte|Macrophage	Ctrls_NS	-0.0166146
IFNg	HGID_20240123_SC1	20240123	CTL358	4.74272	12904	2733	2762	1199	ClasMono	Monocyte|Macrophage	Ctrls_NS	0.154145
IFNg	HGID_20240123_SC1	20240123	CTL358	3.73563	12180	3060	2755	1387	ClasMono	Monocyte|Macrophage	Ctrls_NS	-0.0594603
IFNg	HGID_20240123_SC1	20240123	CTL358	3.83468	13743	3994	2751	1652	ClasMono	Monocyte|Macrophage	Ctrls_NS	-0.0483009
IFNg	HGID_20240123_SC1	20240123	CTL358	1.86683	6428	2395	3025	1753	ClasMono	Monocyte|Macrophage	Ctrls_NS	-0.0455992
IFNg	HGID_20240123_SC1	20240123	CTL358	2.03602	1277	895	2231	870	ClasMono	Monocyte|Macrophage	Ctrls_NS	0.0159974
IFNg	HGID_20240123_SC1	20240123	CTL358	1.58307	5622	1848	3013	1493	ClasMono	Monocyte|Macrophage	Ctrls_NS	0.0203777
IFNg	HGID_20240123_SC1	20240123	CTL358	3.29108	12306	3186	2763	1486	ClasMono	Monocyte|Macrophage	Ctrls_NS	-0.0196311
IFNg	HGID_20240123_SC1	20240123	CTL358	4.47901	12793	2722	2755	1190	ClasMono	Monocyte|Macrophage	Ctrls_NS	0.0689788
IFNg	HGID_20240123_SC1	20240123	CTL358	1.84606	6717	2236	2921	1524	ClasMono	Monocyte|Macrophage	Ctrls_NS	0.110034
IFNg	HGID_20240123_SC1	20240123	CTL358	5.11393	7724	2407	2682	1272	ClasMono	Monocyte|Macrophage	Ctrls_NS	0.0660463
IFNg	HGID_20240123_SC1	20240123	CTL358	4.37596	3245	1446	2934	1432	ClasMono	Monocyte|Macrophage	Ctrls_NS	0.0301876
IFNg	HGID_20240123_SC1	20240123	CTL358	2.80128	7211	2231	2764	1300	ClasMono	Monocyte|Macrophage	Ctrls_NS	0.0765621
IFNg	HGID_20240123_SC1	20240123	CTL358	2.95898	1487	978	2222	958	ClasMono	Monocyte|Macrophage	Ctrls_NS	0.0157088
IFNg	HGID_20240123_SC1	20240123	CTL358	2.26721	2470	1254	2482	1233	ClasMono	Monocyte|Macrophage	Ctrls_NS	-0.0330467
IFNg	HGID_20240123_SC1	20240123	CTL358	5.83855	5909	2257	3084	1750	ClasMono	Monocyte|Macrophage	Ctrls_NS	0.0899677
IFNg	HGID_20240123_SC1	20240123	CTL358	5.8813	5577	2404	3185	1985	ClasMono	Monocyte|Macrophage	Ctrls_NS	-0.0133727
IFNg	HGID_20240123_SC1	20240123	CTL358	7.07286	7960	2833	2615	1343	ClasMono	Monocyte|Macrophage	Ctrls_NS	0.108976
IFNg	HGID_20240123_SC1	20240123	CTL358	3.31203	3442	1584	2969	1560	ClasMono	Monocyte|Macrophage	Ctrls_NS	-0.000574866
IFNg	HGID_20240123_SC1	20240123	CTL358	6.51997	6135	2226	2982	1611	ClasMono	Monocyte|Macrophage	Ctrls_NS	0.31481
IFNg	HGID_20240123_SC1	20240123	CTL358	6.6713	7195	2270	2764	1327	ClasMono	Monocyte|Macrophage	Ctrls_NS	-0.029296
IFNg	HGID_20240123_SC1	20240123	CTL358	4.21727	16385	4344	2745	1541	ClasMono	Monocyte|Macrophage	Ctrls_NS	0.124014
IFNg	HGID_20240123_SC1	20240123	CTL358	1.4715	4825	2014	3159	1893	ClasMono	Monocyte|Macrophage	Ctrls_NS	-0.0311458
IFNg	HGID_20240123_SC1	20240123	CTL358	2.9872	703	553	1852	661	ClasMono	Monocyte|Macrophage	Ctrls_NS	0.0200158
IFNg	HGID_20240123_SC1	20240123	CTL358	7.19008	3630	1830	3043	1778	ClasMono	Monocyte|Macrophage	Ctrls_NS	0.0139659
IFNg	HGID_20240123_SC1	20240123	CTL358	4.61287	7349	2053	2773	1236	ClasMono	Monocyte|Macrophage	Ctrls_NS	0.0354186
IFNg	HGID_20240123_SC1	20240123	CTL358	4.05975	10444	2681	2768	1337	ClasMono	Monocyte|Macrophage	Ctrls_NS	-0.0503709
IFNg	HGID_20240123_SC1	20240123	CTL358	1.2869	1321	859	2375	862	ClasMono	Monocyte|Macrophage	Ctrls_NS	0.102172
IFNg	HGID_20240123_SC1	20240123	CTL358	6.31073	10395	2882	2711	1348	ClasMono	Monocyte|Macrophage	Ctrls_NS	-0.0518189
IFNg	HGID_20240123_SC1	20240123	CTL358	16.6167	2335	983	2445	967	ClasMono	Monocyte|Macrophage	Ctrls_NS	0.509459
IFNg	HGID_20240123_SC1	20240123	CTL358	2.80519	1925	1040	2338	1030	ClasMono	Monocyte|Macrophage	Ctrls_NS	0.082354
IFNg	HGID_20240123_SC1	20240123	CTL358	1.14345	962	735	1953	768	ClasMono	Monocyte|Macrophage	Ctrls_NS	0.0527224
IFNg	HGID_20240123_SC1	20240123	CTL358	3.55778	4188	1709	3018	1677	ClasMono	Monocyte|Macrophage	Ctrls_NS	-0.02515
IFNg	HGID_20240123_SC1	20240123	CTL358	4.69039	4861	1959	3136	1846	ClasMono	Monocyte|Macrophage	Ctrls_NS	-0.0158152
IFNg	HGID_20240123_SC1	20240123	CTL358	7.90031	4253	1782	3036	1741	ClasMono	Monocyte|Macrophage	Ctrls_NS	-0.0183962
IFNg	HGID_20240123_SC1	20240123	CTL358	2.57859	2831	1624	2730	1561	ClasMono	Monocyte|Macrophage	Ctrls_NS	0.167991
IFNg	HGID_20240123_SC1	20240123	CTL358	5.05034	6059	2114	2989	1598	ClasMono	Monocyte|Macrophage	Ctrls_NS	0.0380095
IFNg	HGID_20240123_SC1	20240123	CTL358	4.90578	6156	2487	3074	1876	ClasMono	Monocyte|Macrophage	Ctrls_NS	-0.0239723
IFNg	HGID_20240123_SC1	20240123	CTL358	1.71265	9459	2840	2655	1371	ClasMono	Monocyte|Macrophage	Ctrls_NS	-0.0579558
IFNg	HGID_20240123_SC1	20240123	CTL358	9.20545	4921	1623	3082	1501	ClasMono	Monocyte|Macrophage	Ctrls_NS	-0.0449294
IFNg	HGID_20240123_SC1	20240123	CTL358	1.64534	2735	1618	2677	1566	ClasMono	Monocyte|Macrophage	Ctrls_NS	0.0192391
IFNg	HGID_20240123_SC1	20240123	CTL358	5.89562	6649	2291	2892	1537	ClasMono	Monocyte|Macrophage	Ctrls_NS	-0.044048
IFNg	HGID_20240123_SC1	20240123	CTL358	4.46269	6700	2321	2914	1544	ClasMono	Monocyte|Macrophage	Ctrls_NS	0.0313786
IFNg	HGID_20240123_SC1	20240123	CTL358	2.61403	5547	2134	3154	1806	ClasMono	Monocyte|Macrophage	Ctrls_NS	0.00727954
IFNg	HGID_20240123_SC1	20240123	CTL358	1.61564	12379	3727	2717	1585	ClasMono	Monocyte|Macrophage	Ctrls_NS	0.0331204
IFNg	HGID_20240123_SC1	20240123	CTL358	4.32559	11143	2682	2678	1152	ClasMono	Monocyte|Macrophage	Ctrls_NS	-0.0544525
IFNg	HGID_20240123_SC1	20240123	CTL358	5.00558	5374	2041	3139	1766	ClasMono	Monocyte|Macrophage	Ctrls_NS	0.254846
IFNg	HGID_20240123_SC1	20240123	CTL358	5.10503	15044	4713	2750	1701	ClasMono	Monocyte|Macrophage	Ctrls_NS	0.165001
IFNg	HGID_20240123_SC1	20240123	CTL358	3.20795	10661	2757	2783	1326	ClasMono	Monocyte|Macrophage	Ctrls_NS	-0.0270166
IFNg	HGID_20240123_SC1	20240123	CTL358	3.18179	16343	3554	2703	1315	ClasMono	Monocyte|Macrophage	Ctrls_NS	-0.0104437
IFNg	HGID_20240123_SC1	20240123	CTL358	4.29733	861	632	1938	693	ClasMono	Monocyte|Macrophage	Ctrls_NS	0.168272
IFNg	HGID_20240123_SC1	20240123	CTL358	4.15078	6818	2823	2940	1812	ClasMono	Monocyte|Macrophage	Ctrls_NS	0.0330912
IFNg	HGID_20240123_SC1	20240123	CTL358	6.76056	6390	2210	2975	1613	ClasMono	Monocyte|Macrophage	Ctrls_NS	-0.0162667
IFNg	HGID_20240123_SC1	20240123	CTL358	2.62787	10655	2753	2794	1369	ClasMono	Monocyte|Macrophage	Ctrls_NS	0.040348
IFNg	HGID_20240123_SC1	20240123	CTL358	1.61182	4467	1728	3077	1679	ClasMono	Monocyte|Macrophage	Ctrls_NS	0.357115
IFNg	HGID_20240123_SC1	20240123	CTL358	1.19481	5775	2228	3104	1813	ClasMono	Monocyte|Macrophage	Ctrls_NS	-0.0466512
IFNg	HGID_20240123_SC1	20240123	CTL358	3.90625	640	528	1792	679	ClasMono	Monocyte|Macrophage	Ctrls_NS	0.0448914
IFNg	HGID_20240123_SC1	20240123	CTL358	5.1191	6759	2409	2906	1587	ClasMono	Monocyte|Macrophage	Ctrls_NS	-0.0138618
IFNg	HGID_20240123_SC1	20240123	CTL358	8.67347	1568	1039	2168	994	ClasMono	Monocyte|Macrophage	Ctrls_NS	0.0930534
IFNg	HGID_20240123_SC1	20240123	CTL358	4.84525	4685	1813	3130	1742	ClasMono	Monocyte|Macrophage	Ctrls_NS	0.00414577
IFNg	HGID_20240123_SC1	20240123	CTL358	3.28299	6092	2205	3059	1690	ClasMono	Monocyte|Macrophage	Ctrls_NS	-0.0325047
IFNg	HGID_20240123_SC1	20240123	CTL358	2.58214	11657	2750	2735	1255	ClasMono	Monocyte|Macrophage	Ctrls_NS	-0.0208239
IFNg	HGID_20240123_SC1	20240123	CTL358	6.01093	1830	1192	2172	1154	ClasMono	Monocyte|Macrophage	Ctrls_NS	0.0740493
IFNg	HGID_20240123_SC1	20240123	CTL358	7.18722	3381	1455	2938	1428	ClasMono	Monocyte|Macrophage	Ctrls_NS	-0.0463787
IFNg	HGID_20240123_SC1	20240123	CTL358	6.44972	5101	1879	3115	1703	ClasMono	Monocyte|Macrophage	Ctrls_NS	0.00365728
IFNg	HGID_20240123_SC1	20240123	CTL358	6.74072	3961	1641	2997	1628	ClasMono	Monocyte|Macrophage	Ctrls_NS	-0.0132964
IFNg	HGID_20240123_SC1	20240123	CTL358	6.08378	5753	2187	3091	1762	ClasMono	Monocyte|Macrophage	Ctrls_NS	-0.0624527
IFNg	HGID_20240123_SC1	20240123	CTL358	6.73549	5909	1870	2982	1458	ClasMono	Monocyte|Macrophage	Ctrls_NS	-0.00144595
IFNg	HGID_20240123_SC1	20240123	CTL358	3.38039	2692	1382	2677	1370	ClasMono	Monocyte|Macrophage	Ctrls_NS	0.107765
IFNg	HGID_20240123_SC1	20240123	CTL358	2.82627	15639	4627	2799	1816	ClasMono	Monocyte|Macrophage	Ctrls_NS	-0.00488856
IFNg	HGID_20240123_SC1	20240123	CTL358	2.25878	4073	2014	3093	1967	ClasMono	Monocyte|Macrophage	Ctrls_NS	0.0145272
IFNg	HGID_20240123_SC1	20240123	CTL358	5.57185	4092	1747	3019	1711	ClasMono	Monocyte|Macrophage	Ctrls_NS	-0.037598
IFNg	HGID_20240123_SC1	20240123	CTL358	1.3536	4211	1723	3030	1688	ClasMono	Monocyte|Macrophage	Ctrls_NS	-0.00689468
IFNg	HGID_20240123_SC1	20240123	CTL358	1.79942	15505	4338	2789	1713	ClasMono	Monocyte|Macrophage	Ctrls_NS	0.0446763
IFNg	HGID_20240123_SC1	20240123	CTL358	6.08069	3470	1193	2903	1178	ClasMono	Monocyte|Macrophage	Ctrls_NS	-0.0409581
IFNg	HGID_20240123_SC1	20240123	CTL358	2.66667	600	497	1833	654	ClasMono	Monocyte|Macrophage	Ctrls_NS	0.208733
IFNg	HGID_20240123_SC1	20240123	CTL358	2.32558	516	402	1789	603	ClasMono	Monocyte|Macrophage	Ctrls_NS	0.0725159
IFNg	HGID_20240123_SC1	20240123	CTL358	4.53198	4722	1746	3083	1661	ClasMono	Monocyte|Macrophage	Ctrls_NS	0.166848
IFNg	HGID_20240123_SC1	20240123	CTL358	1.77627	2646	1153	2633	1142	ClasMono	Monocyte|Macrophage	Ctrls_NS	-0.00565567
IFNg	HGID_20240123_SC1	20240123	CTL358	2.97799	2317	1487	2335	1430	ClasMono	Monocyte|Macrophage	Ctrls_NS	0.119517
IFNg	HGID_20240123_SC1	20240123	CTL358	3.68287	7467	2312	2756	1344	ClasMono	Monocyte|Macrophage	Ctrls_NS	0.0297476
IFNg	HGID_20240123_SC1	20240123	CTL358	8.05533	2458	1084	2514	1077	ClasMono	Monocyte|Macrophage	Ctrls_NS	0.0142233
IFNg	HGID_20240123_SC1	20240123	CTL358	6.52118	3895	1537	2975	1519	ClasMono	Monocyte|Macrophage	Ctrls_NS	-0.00985822
IFNg	HGID_20240123_SC1	20240123	CTL358	6.17284	2592	1337	2580	1324	ClasMono	Monocyte|Macrophage	Ctrls_NS	0.122591
IFNg	HGID_20240123_SC1	20240123	CTL358	7.38334	8465	2533	2579	1175	ClasMono	Monocyte|Macrophage	Ctrls_NS	-0.0629209
IFNg	HGID_20240123_SC1	20240123	CTL358	4.45714	875	632	1992	690	ClasMono	Monocyte|Macrophage	Ctrls_NS	0.0343477
IFNg	HGID_20240123_SC1	20240123	CTL358	0.987925	2733	1667	2671	1614	ClasMono	Monocyte|Macrophage	Ctrls_NS	0.145146
IFNg	HGID_20240123_SC1	20240123	CTL358	12.1005	1752	885	2302	867	ClasMono	Monocyte|Macrophage	Ctrls_NS	0.0290014
IFNg	HGID_20240123_SC1	20240123	CTL358	5.64356	1010	712	2089	725	ClasMono	Monocyte|Macrophage	Ctrls_NS	0.053688
IFNg	HGID_20240123_SC1	20240123	CTL358	1.51968	15398	4320	2798	1734	ClasMono	Monocyte|Macrophage	Ctrls_NS	0.104369
IFNg	HGID_20240123_SC1	20240123	CTL358	6.34477	5012	1854	3135	1712	ClasMono	Monocyte|Macrophage	Ctrls_NS	0.00319258
IFNg	HGID_20240123_SC1	20240123	CTL358	4.77097	9453	2568	2724	1214	ClasMono	Monocyte|Macrophage	Ctrls_NS	0.728455
IFNg	HGID_20240123_SC1	20240123	CTL358	2.38095	1554	1092	2151	1071	ClasMono	Monocyte|Macrophage	Ctrls_NS	0.0459804
IFNg	HGID_20240123_SC1	20240123	CTL358	5.35066	10466	2685	2724	1267	ClasMono	Monocyte|Macrophage	Ctrls_NS	-0.0456765
IFNg	HGID_20240123_SC1	20240123	CTL358	6.1325	4468	1606	3015	1561	ClasMono	Monocyte|Macrophage	Ctrls_NS	-0.0289336
IFNg	HGID_20240123_SC1	20240123	CTL358	2.94494	3905	1694	3004	1662	ClasMono	Monocyte|Macrophage	Ctrls_NS	0.0245543
IFNg	HGID_20240123_SC1	20240123	CTL358	5.23554	8194	2408	2622	1201	ClasMono	Monocyte|Macrophage	Ctrls_NS	0.148199
IFNg	HGID_20240123_SC1	20240123	CTL358	0.745413	1744	1180	2139	1142	ClasMono	Monocyte|Macrophage	Ctrls_NS	0.0703681
IFNg	HGID_20240123_SC1	20240123	CTL358	4.49356	9547	2770	2658	1310	ClasMono	Monocyte|Macrophage	Ctrls_NS	-0.0598116
IFNg	HGID_20240123_SC1	20240123	CTL358	6.57343	715	515	1890	640	ClasMono	Monocyte|Macrophage	Ctrls_NS	0.249728
IFNg	HGID_20240123_SC1	20240123	CTL358	3.31049	6857	2813	2955	1879	ClasMono	Monocyte|Macrophage	Ctrls_NS	0.00939784
IFNg	HGID_20240123_SC1	20240123	CTL358	5.99085	6777	2412	2877	1572	ClasMono	Monocyte|Macrophage	Ctrls_NS	-0.0474047
IFNg	HGID_20240123_SC1	20240123	CTL358	2.70978	9927	3308	2633	1496	ClasMono	Monocyte|Macrophage	Ctrls_NS	0.0406182
IFNg	HGID_20240123_SC1	20240123	CTL358	4.43224	10198	2800	2682	1300	ClasMono	Monocyte|Macrophage	Ctrls_NS	-0.0503633
IFNg	HGID_20240123_SC1	20240123	CTL358	2.73763	5881	1919	3010	1509	ClasMono	Monocyte|Macrophage	Ctrls_NS	-0.0237201
IFNg	HGID_20240123_SC1	20240123	CTL358	3.31439	1056	782	2025	791	ClasMono	Monocyte|Macrophage	Ctrls_NS	0.0493709
IFNg	HGID_20240123_SC1	20240123	CTL358	2.83533	917	688	1935	724	ClasMono	Monocyte|Macrophage	Ctrls_NS	0.0168865
IFNg	HGID_20240123_SC1	20240123	CTL358	6.60629	7508	2306	2692	1281	ClasMono	Monocyte|Macrophage	Ctrls_NS	0.00966902
IFNg	HGID_20240123_SC1	20240123	CTL358	1.89859	4477	1864	3082	1803	ClasMono	Monocyte|Macrophage	Ctrls_NS	0.0255434
IFNg	HGID_20240123_SC1	20240123	CTL358	5.98291	1053	729	2140	746	ClasMono	Monocyte|Macrophage	Ctrls_NS	0.173017
IFNg	HGID_20240123_SC1	20240123	CTL358	5.75986	2257	1282	2374	1258	ClasMono	Monocyte|Macrophage	Ctrls_NS	0.14839
IFNg	HGID_20240123_SC1	20240123	CTL358	4.72074	6016	1890	2975	1435	ClasMono	Monocyte|Macrophage	Ctrls_NS	0.764905
IFNg	HGID_20240123_SC1	20240123	CTL358	8.95522	1407	717	2376	705	ClasMono	Monocyte|Macrophage	Ctrls_NS	0.230129
IFNg	HGID_20240123_SC1	20240123	CTL358	5.71368	9486	2815	2668	1324	ClasMono	Monocyte|Macrophage	Ctrls_NS	-0.0615727
IFNg	HGID_20240123_SC1	20240123	CTL358	3.17696	6736	2311	2874	1520	ClasMono	Monocyte|Macrophage	Ctrls_NS	-0.0557336
IFNg	HGID_20240123_SC1	20240123	CTL358	6.22455	8595	2842	2490	1224	ClasMono	Monocyte|Macrophage	Ctrls_NS	-0.0547547
IFNg	HGID_20240123_SC1	20240123	CTL358	2.37603	968	711	2013	739	ClasMono	Monocyte|Macrophage	Ctrls_NS	0.19241
IFNg	HGID_20240123_SC1	20240123	CTL358	6.93869	4583	1884	3122	1818	ClasMono	Monocyte|Macrophage	Ctrls_NS	0.720472
IFNg	HGID_20240123_SC1	20240123	CTL358	0.814664	982	745	2047	774	ClasMono	Monocyte|Macrophage	Ctrls_NS	0.111754
IFNg	HGID_20240123_SC1	20240123	CTL358	1.25068	1839	1204	2197	1177	ClasMono	Monocyte|Macrophage	Ctrls_NS	0.0818954
IFNg	HGID_20240123_SC1	20240123	CTL358	4.69455	6646	2253	2928	1558	ClasMono	Monocyte|Macrophage	Ctrls_NS	0.0566559
IFNg	HGID_20240123_SC1	20240123	CTL358	2.68049	8394	2510	2556	1170	ClasMono	Monocyte|Macrophage	Ctrls_NS	-0.0421321
IFNg	HGID_20240123_SC1	20240123	CTL358	5.0013	3839	1609	3019	1593	ClasMono	Monocyte|Macrophage	Ctrls_NS	-0.0140209
IFNg	HGID_20240123_SC1	20240123	CTL358	5.49339	14745	3280	2777	1360	ClasMono	Monocyte|Macrophage	Ctrls_NS	0.035738
IFNg	HGID_20240123_SC1	20240123	CTL358	6.50987	11352	3627	2632	1414	ClasMono	Monocyte|Macrophage	Ctrls_NS	0.135051
IFNg	HGID_20240123_SC1	20240123	CTL358	1.95672	3373	1412	2942	1404	ClasMono	Monocyte|Macrophage	Ctrls_NS	0.0227827
IFNg	HGID_20240123_SC1	20240123	CTL358	5.75169	9319	2675	2645	1275	ClasMono	Monocyte|Macrophage	Ctrls_NS	-0.0544826
IFNg	HGID_20240123_SC1	20240123	CTL358	3.75631	6336	2324	2972	1709	ClasMono	Monocyte|Macrophage	Ctrls_NS	0.00220595
IFNg	HGID_20240123_SC1	20240123	CTL358	5.27595	5762	2091	3064	1701	ClasMono	Monocyte|Macrophage	Ctrls_NS	-0.013896
IFNg	HGID_20240123_SC1	20240123	CTL358	4.11656	4324	1768	3037	1732	ClasMono	Monocyte|Macrophage	Ctrls_NS	0.219409
IFNg	HGID_20240123_SC1	20240123	CTL358	6.17999	10712	2909	2722	1347	ClasMono	Monocyte|Macrophage	Ctrls_NS	-0.0247767
IFNg	HGID_20240123_SC1	20240123	CTL358	5.47679	3597	1494	2984	1480	ClasMono	Monocyte|Macrophage	Ctrls_NS	0.0927759
IFNg	HGID_20240123_SC1	20240123	CTL358	4.87475	11816	3713	2696	1573	ClasMono	Monocyte|Macrophage	Ctrls_NS	0.0248863
IFNg	HGID_20240123_SC1	20240123	CTL358	4.73684	760	592	1822	686	ClasMono	Monocyte|Macrophage	Ctrls_NS	0.215723
IFNg	HGID_20240123_SC1	20240123	CTL358	6.58487	11329	2923	2732	1330	ClasMono	Monocyte|Macrophage	Ctrls_NS	0.266396
IFNg	HGID_20240123_SC1	20240123	CTL358	4.84799	6085	2334	3051	1744	ClasMono	Monocyte|Macrophage	Ctrls_NS	0.108394
IFNg	HGID_20240123_SC1	20240123	CTL358	5.90332	4489	2071	3129	1973	ClasMono	Monocyte|Macrophage	Ctrls_NS	-0.0043333
IFNg	HGID_20240123_SC1	20240123	CTL358	5.828	5628	2081	3104	1717	ClasMono	Monocyte|Macrophage	Ctrls_NS	-0.0452754
IFNg	HGID_20240123_SC1	20240123	CTL358	4.95958	4577	1643	3071	1583	ClasMono	Monocyte|Macrophage	Ctrls_NS	-0.0482984
IFNg	HGID_20240123_SC1	20240123	CTL358	2.07628	6791	1974	2830	1251	ClasMono	Monocyte|Macrophage	Ctrls_NS	0.15721
IFNg	HGID_20240123_SC1	20240123	CTL358	3.3144	11797	2970	2734	1319	ClasMono	Monocyte|Macrophage	Ctrls_NS	-0.0451222
IFNg	HGID_20240123_SC1	20240123	CTL358	4.2968	5539	2033	3130	1718	ClasMono	Monocyte|Macrophage	Ctrls_NS	-0.00402821
IFNg	HGID_20240123_SC1	20240123	CTL358	3.15811	4813	1927	3143	1831	ClasMono	Monocyte|Macrophage	Ctrls_NS	-0.0501535
IFNg	HGID_20240123_SC1	20240123	CTL358	5.04348	4600	1681	3057	1605	ClasMono	Monocyte|Macrophage	Ctrls_NS	-0.053624
IFNg	HGID_20240123_SC1	20240123	CTL358	5.40327	5071	2142	3216	1974	ClasMono	Monocyte|Macrophage	Ctrls_NS	0.0013993
IFNg	HGID_20240123_SC1	20240123	CTL358	1.43885	6672	2526	2962	1718	ClasMono	Monocyte|Macrophage	Ctrls_NS	-0.0543238
IFNg	HGID_20240123_SC1	20240123	CTL358	5.07864	5277	1858	3072	1611	ClasMono	Monocyte|Macrophage	Ctrls_NS	-0.0134613
IFNg	HGID_20240123_SC1	20240123	CTL358	5.11003	5362	1858	3083	1600	ClasMono	Monocyte|Macrophage	Ctrls_NS	0.108806
IFNg	HGID_20240123_SC1	20240123	CTL358	6.30631	1443	954	2270	940	ClasMono	Monocyte|Macrophage	Ctrls_NS	0.110118
IFNg	HGID_20240123_SC1	20240123	CTL358	5.56901	1239	804	2297	804	ClasMono	Monocyte|Macrophage	Ctrls_NS	0.152818
IFNg	HGID_20240123_SC1	20240123	CTL358	5.56944	2801	1283	2747	1270	ClasMono	Monocyte|Macrophage	Ctrls_NS	0.0888906
IFNg	HGID_20240123_SC1	20240123	CTL358	1.63497	2997	1724	2857	1677	ClasMono	Monocyte|Macrophage	Ctrls_NS	0.092494
IFNg	HGID_20240123_SC1	20240123	CTL358	6.02953	7314	2747	2743	1571	ClasMono	Monocyte|Macrophage	Ctrls_NS	-0.0203214
IFNg	HGID_20240123_SC1	20240123	CTL358	3.4049	15742	3493	2800	1370	ClasMono	Monocyte|Macrophage	Ctrls_NS	-0.0390071
IFNg	HGID_20240123_SC1	20240123	CTL358	4.92914	1623	1064	2147	1037	ClasMono	Monocyte|Macrophage	Ctrls_NS	0.0916896
IFNg	HGID_20240123_SC1	20240123	CTL358	3.73745	9659	2566	2691	1249	ClasMono	Monocyte|Macrophage	Ctrls_NS	0.341267
IFNg	HGID_20240123_SC1	20240123	CTL358	2.78311	1042	779	2037	788	ClasMono	Monocyte|Macrophage	Ctrls_NS	-0.00453359
IFNg	HGID_20240123_SC1	20240123	CTL358	4.51825	13700	3977	2693	1513	ClasMono	Monocyte|Macrophage	Ctrls_NS	0.12124
IFNg	HGID_20240123_SC1	20240123	CTL358	4.45804	4576	1964	3136	1880	ClasMono	Monocyte|Macrophage	Ctrls_NS	-0.0456553
IFNg	HGID_20240123_SC1	20240123	CTL358	6.63427	9466	2584	2733	1247	ClasMono	Monocyte|Macrophage	Ctrls_NS	-0.062439
IFNg	HGID_20240123_SC1	20240123	CTL358	1.40598	1138	721	2227	730	ClasMono	Monocyte|Macrophage	Ctrls_NS	0.0336014
IFNg	HGID_20240123_SC1	20240123	CTL358	5.8027	17871	4639	2708	1675	ClasMono	Monocyte|Macrophage	Ctrls_NS	0.0546054
IFNg	HGID_20240123_SC1	20240123	CTL358	2.06553	1404	988	2250	960	ClasMono	Monocyte|Macrophage	Ctrls_NS	0.0620619
IFNg	HGID_20240123_SC1	20240123	CTL358	3.68272	1765	1095	2202	1072	ClasMono	Monocyte|Macrophage	Ctrls_NS	0.0378017
IFNg	HGID_20240123_SC1	20240123	CTL358	4.17454	6348	2453	3059	1826	ClasMono	Monocyte|Macrophage	Ctrls_NS	0.0113182
IFNg	HGID_20240123_SC1	20240123	CTL358	2.90569	13594	2976	2849	1404	ClasMono	Monocyte|Macrophage	Ctrls_NS	-0.0114011
IFNg	HGID_20240123_SC1	20240123	CTL358	2.18579	2196	1172	2359	1157	ClasMono	Monocyte|Macrophage	Ctrls_NS	0.0396936
IFNg	HGID_20240123_SC1	20240123	CTL358	2.36088	1186	778	2261	789	ClasMono	Monocyte|Macrophage	Ctrls_NS	0.265306
IFNg	HGID_20240123_SC1	20240123	CTL358	4.21793	1707	1030	2224	1015	ClasMono	Monocyte|Macrophage	Ctrls_NS	0.315803
IFNg	HGID_20240123_SC1	20240123	CTL358	3.20195	13523	3392	2709	1376	ClasMono	Monocyte|Macrophage	Ctrls_NS	0.0689049
IFNg	HGID_20240123_SC1	20240123	CTL358	3.86418	16433	3246	2754	1328	ClasMono	Monocyte|Macrophage	Ctrls_NS	-0.0235798
IFNg	HGID_20240123_SC1	20240123	CTL358	9.41875	2357	1133	2440	1119	ClasMono	Monocyte|Macrophage	Ctrls_NS	0.0577607
IFNg	HGID_20240123_SC1	20240123	CTL358	3.76115	2579	1399	2565	1381	ClasMono	Monocyte|Macrophage	Ctrls_NS	0.266639
IFNg	HGID_20240123_SC1	20240123	CTL358	1.77396	6990	2237	2806	1408	ClasMono	Monocyte|Macrophage	Ctrls_NS	0.12097
IFNg	HGID_20240123_SC1	20240123	CTL358	4.72234	4574	1589	3047	1534	ClasMono	Monocyte|Macrophage	Ctrls_NS	0.0209854
IFNg	HGID_20240123_SC1	20240123	CTL358	5.52417	3186	1156	2874	1139	ClasMono	Monocyte|Macrophage	Ctrls_NS	0.0292468
IFNg	HGID_20240123_SC1	20240123	CTL358	1.49185	4357	1640	3024	1607	ClasMono	Monocyte|Macrophage	Ctrls_NS	0.0311776
IFNg	HGID_20240123_SC1	20240123	CTL358	3.67024	1771	1176	2146	1133	ClasMono	Monocyte|Macrophage	Ctrls_NS	0.0529564
IFNg	HGID_20240123_SC1	20240123	CTL358	3.72936	9385	3408	2523	1456	ClasMono	Monocyte|Macrophage	Ctrls_NS	0.0098064
IFNg	HGID_20240123_SC1	20240123	CTL358	1.55308	8628	2844	2662	1387	ClasMono	Monocyte|Macrophage	Ctrls_NS	0.18871
IFNg	HGID_20240123_SC1	20240123	CTL358	1.90275	4730	2127	3177	1996	ClasMono	Monocyte|Macrophage	Ctrls_NS	0.0819681
IFNg	HGID_20240123_SC1	20240123	CTL358	1.60323	9169	2819	2622	1333	ClasMono	Monocyte|Macrophage	Ctrls_NS	-0.0129187
IFNg	HGID_20240123_SC1	20240123	CTL358	3.40909	8360	2961	2544	1397	ClasMono	Monocyte|Macrophage	Ctrls_NS	0.000664017
IFNg	HGID_20240123_SC1	20240123	CTL358	2.94413	10971	3666	2664	1540	ClasMono	Monocyte|Macrophage	Ctrls_NS	0.136122
IFNg	HGID_20240123_SC1	20240123	CTL358	3.13102	6228	2576	3134	1935	ClasMono	Monocyte|Macrophage	Ctrls_NS	0.149779
IFNg	HGID_20240123_SC1	20240123	CTL358	5.2241	6872	2353	2916	1563	ClasMono	Monocyte|Macrophage	Ctrls_NS	-0.0459066
IFNg	HGID_20240123_SC1	20240123	CTL358	5.63901	4061	1558	3000	1526	ClasMono	Monocyte|Macrophage	Ctrls_NS	0.095614
IFNg	HGID_20240123_SC1	20240123	CTL358	3.00457	3062	1707	2862	1643	ClasMono	Monocyte|Macrophage	Ctrls_NS	0.154372
IFNg	HGID_20240123_SC1	20240123	CTL358	5.37732	2213	1164	2388	1154	ClasMono	Monocyte|Macrophage	Ctrls_NS	0.194565
IFNg	HGID_20240123_SC1	20240123	CTL358	3.85913	6815	2407	2886	1606	ClasMono	Monocyte|Macrophage	Ctrls_NS	-0.0361905
IFNg	HGID_20240123_SC1	20240123	CTL358	1.92117	3019	1378	2867	1368	ClasMono	Monocyte|Macrophage	Ctrls_NS	-0.0585284
IFNg	HGID_20240123_SC1	20240123	CTL358	5.30389	5298	1826	3101	1610	ClasMono	Monocyte|Macrophage	Ctrls_NS	-0.0211857
IFNg	HGID_20240123_SC1	20240123	CTL358	1.66994	1018	786	2051	827	ClasMono	Monocyte|Macrophage	Ctrls_NS	0.100013
IFNg	HGID_20240123_SC1	20240123	CTL358	4.17149	5178	2065	3169	1842	ClasMono	Monocyte|Macrophage	Ctrls_NS	-0.0191226
IFNg	HGID_20240123_SC1	20240123	CTL358	2.59326	9409	2665	2712	1300	ClasMono	Monocyte|Macrophage	Ctrls_NS	-0.000438501
IFNg	HGID_20240123_SC1	20240123	CTL358	7.1599	2514	1056	2533	1041	ClasMono	Monocyte|Macrophage	Ctrls_NS	0.0399087
IFNg	HGID_20240123_SC1	20240123	CTL358	5.48741	7745	2398	2692	1297	ClasMono	Monocyte|Macrophage	Ctrls_NS	-0.0632305
IFNg	HGID_20240123_SC1	20240123	CTL358	3.52743	14855	4765	2815	1943	ClasMono	Monocyte|Macrophage	Ctrls_NS	0.0807622
IFNg	HGID_20240123_SC1	20240123	CTL358	0.559701	1072	778	2136	799	ClasMono	Monocyte|Macrophage	Ctrls_NS	0.335447
IFNg	HGID_20240123_SC1	20240123	CTL358	5.73324	4221	1665	3008	1623	ClasMono	Monocyte|Macrophage	Ctrls_NS	-0.0232781
IFNg	HGID_20240123_SC1	20240123	CTL358	4.42264	7032	3091	2965	1968	ClasMono	Monocyte|Macrophage	Ctrls_NS	0.0515983
IFNg	HGID_20240123_SC1	20240123	CTL358	4.90703	5217	2093	3167	1872	ClasMono	Monocyte|Macrophage	Ctrls_NS	-0.0338048
IFNg	HGID_20240123_SC1	20240123	CTL358	2.68987	632	497	1789	640	ClasMono	Monocyte|Macrophage	Ctrls_NS	0.152776
IFNg	HGID_20240123_SC1	20240123	CTL358	3.65712	4293	1851	3043	1807	ClasMono	Monocyte|Macrophage	Ctrls_NS	-0.0306116
IFNg	HGID_20240123_SC1	20240123	CTL358	4.11142	9729	2874	2679	1377	ClasMono	Monocyte|Macrophage	Ctrls_NS	-0.0393227
IFNg	HGID_20240123_SC1	20240123	CTL358	5.18021	9073	3159	2520	1379	ClasMono	Monocyte|Macrophage	Ctrls_NS	0.0165396
IFNg	HGID_20240123_SC1	20240123	CTL358	4.48986	6214	2261	3005	1675	ClasMono	Monocyte|Macrophage	Ctrls_NS	-0.0253828
IFNg	HGID_20240123_SC1	20240123	CTL358	6.06022	7937	2458	2671	1290	ClasMono	Monocyte|Macrophage	Ctrls_NS	-0.0378958
IFNg	HGID_20240123_SC1	20240123	CTL358	1.37261	3497	1552	2977	1536	ClasMono	Monocyte|Macrophage	Ctrls_NS	0.0369332
IFNg	HGID_20240123_SC1	20240123	CTL358	2.15633	8904	3333	2546	1493	ClasMono	Monocyte|Macrophage	Ctrls_NS	0.0434317
IFNg	HGID_20240123_SC1	20240123	CTL358	3.53385	5037	1764	3081	1592	ClasMono	Monocyte|Macrophage	Ctrls_NS	-0.0184072
IFNg	HGID_20240123_SC1	20240123	CTL358	4.15254	7080	2467	2843	1551	ClasMono	Monocyte|Macrophage	Ctrls_NS	-0.0119808
IFNg	HGID_20240123_SC1	20240123	CTL358	4.19686	13939	4135	2724	1666	ClasMono	Monocyte|Macrophage	Ctrls_NS	0.0226039
IFNg	HGID_20240123_SC1	20240123	CTL358	4.09775	4051	1587	2985	1564	ClasMono	Monocyte|Macrophage	Ctrls_NS	-0.00561526
IFNg	HGID_20240123_SC1	20240123	CTL358	3.70201	2188	1366	2299	1326	ClasMono	Monocyte|Macrophage	Ctrls_NS	0.0714447
IFNg	HGID_20240123_SC1	20240123	CTL358	5.86288	8460	2893	2554	1269	ClasMono	Monocyte|Macrophage	Ctrls_NS	0.00782308
IFNg	HGID_20240123_SC1	20240123	CTL358	2.76743	3758	1601	2998	1578	ClasMono	Monocyte|Macrophage	Ctrls_NS	0.710581
IFNg	HGID_20240123_SC1	20240123	CTL358	5.54026	2906	1344	2809	1331	ClasMono	Monocyte|Macrophage	Ctrls_NS	0.102241
IFNg	HGID_20240123_SC1	20240123	CTL358	4.88522	5445	2027	3124	1762	ClasMono	Monocyte|Macrophage	Ctrls_NS	0.0343
IFNg	HGID_20240123_SC1	20240123	CTL358	5.3733	1768	1127	2170	1098	ClasMono	Monocyte|Macrophage	Ctrls_NS	0.0615544
IFNg	HGID_20240123_SC1	20240123	CTL358	3.69283	8855	2749	2611	1333	ClasMono	Monocyte|Macrophage	Ctrls_NS	-0.0642811
IFNg	HGID_20240123_SC1	20240123	CTL358	4.32661	6148	2041	2962	1518	ClasMono	Monocyte|Macrophage	Ctrls_NS	0.330234
IFNg	HGID_20240123_SC1	20240123	CTL358	5.15259	4522	1918	3122	1869	ClasMono	Monocyte|Macrophage	Ctrls_NS	-0.0318999
IFNg	HGID_20240123_SC1	20240123	CTL358	4.31535	1205	844	2174	833	ClasMono	Monocyte|Macrophage	Ctrls_NS	0.0689329
IFNg	HGID_20240123_SC1	20240123	CTL358	2.9304	3003	1670	2837	1615	ClasMono	Monocyte|Macrophage	Ctrls_NS	0.136362
IFNg	HGID_20240123_SC1	20240123	CTL358	6.26896	989	711	2019	733	ClasMono	Monocyte|Macrophage	Ctrls_NS	0.0846395
IFNg	HGID_20240123_SC1	20240123	CTL358	2.79023	4014	1594	2974	1572	ClasMono	Monocyte|Macrophage	Ctrls_NS	0.113892
IFNg	HGID_20240123_SC1	20240123	CTL358	7.33985	6853	2656	2931	1727	ClasMono	Monocyte|Macrophage	Ctrls_NS	-0.0228719
IFNg	HGID_20240123_SC1	20240123	CTL358	3.28853	4166	1714	3007	1685	ClasMono	Monocyte|Macrophage	Ctrls_NS	0.0310807
IFNg	HGID_20240123_SC1	20240123	CTL358	2.27577	1494	1022	2256	1007	ClasMono	Monocyte|Macrophage	Ctrls_NS	0.325414
IFNg	HGID_20240123_SC1	20240123	CTL358	8.79945	2932	1347	2819	1333	ClasMono	Monocyte|Macrophage	Ctrls_NS	0.201368
IFNg	HGID_20240123_SC1	20240123	CTL358	4.77384	7981	2381	2666	1222	ClasMono	Monocyte|Macrophage	Ctrls_NS	-0.0146938
IFNg	HGID_20240123_SC1	20240123	CTL358	2.66272	4732	1662	3075	1586	ClasMono	Monocyte|Macrophage	Ctrls_NS	0.0446216
IFNg	HGID_20240123_SC1	20240123	CTL358	2.39849	5837	2143	3079	1704	ClasMono	Monocyte|Macrophage	Ctrls_NS	-0.0273687
IFNg	HGID_20240123_SC1	20240123	CTL358	4.25558	8060	2468	2624	1242	ClasMono	Monocyte|Macrophage	Ctrls_NS	-0.00511138
IFNg	HGID_20240123_SC1	20240123	CTL358	3.9499	3114	1902	2902	1828	ClasMono	Monocyte|Macrophage	Ctrls_NS	0.190792
IFNg	HGID_20240123_SC1	20240123	CTL358	5.31309	4743	1830	3117	1739	ClasMono	Monocyte|Macrophage	Ctrls_NS	-0.0160648
IFNg	HGID_20240123_SC1	20240123	CTL358	7.88306	8791	2568	2622	1232	ClasMono	Monocyte|Macrophage	Ctrls_NS	0.00370243
IFNg	HGID_20240123_SC1	20240123	CTL358	1.11266	719	563	1834	677	ClasMono	Monocyte|Macrophage	Ctrls_NS	0.0332742
IFNg	HGID_20240123_SC1	20240123	CTL358	5.41604	5336	1915	3093	1647	ClasMono	Monocyte|Macrophage	Ctrls_NS	0.0200742
IFNg	HGID_20240123_SC1	20240123	CTL358	6.09813	4280	2002	3054	1946	ClasMono	Monocyte|Macrophage	Ctrls_NS	0.00940667
IFNg	HGID_20240123_SC1	20240123	CTL358	1.84979	9893	2840	2670	1315	ClasMono	Monocyte|Macrophage	Ctrls_NS	0.133875
IFNg	HGID_20240123_SC1	20240123	CTL358	9.75195	2943	1334	2821	1306	ClasMono	Monocyte|Macrophage	Ctrls_NS	0.0345469
IFNg	HGID_20240123_SC1	20240123	CTL358	3.25282	3105	1765	2889	1712	ClasMono	Monocyte|Macrophage	Ctrls_NS	0.109546
IFNg	HGID_20240123_SC1	20240123	CTL358	2.10327	8986	3083	2531	1342	ClasMono	Monocyte|Macrophage	Ctrls_NS	0.0281555
IFNg	HGID_20240123_SC1	20240123	CTL358	6.84447	6224	2037	2924	1467	ClasMono	Monocyte|Macrophage	Ctrls_NS	-0.0539331
IFNg	HGID_20240123_SC1	20240123	CTL358	1.73271	7445	2443	2792	1435	ClasMono	Monocyte|Macrophage	Ctrls_NS	0.0421628
IFNg	HGID_20240123_SC1	20240123	CTL358	4.75133	9008	2557	2659	1230	ClasMono	Monocyte|Macrophage	Ctrls_NS	-0.0492902
IFNg	HGID_20240123_SC1	20240123	CTL358	5.30973	9831	3013	2641	1396	ClasMono	Monocyte|Macrophage	Ctrls_NS	-0.0359591
IFNg	HGID_20240123_SC1	20240123	CTL358	7.16909	6807	2239	2801	1404	ClasMono	Monocyte|Macrophage	Ctrls_NS	0.0675229
IFNg	HGID_20240123_SC1	20240123	CTL358	2.97952	537	427	1768	611	ClasMono	Monocyte|Macrophage	Ctrls_NS	0.14897
IFNg	HGID_20240123_SC1	20240123	CTL358	0.930851	752	602	1821	695	ClasMono	Monocyte|Macrophage	Ctrls_NS	0.0102634
IFNg	HGID_20240123_SC1	20240123	CTL358	1.11317	539	392	1932	588	ClasMono	Monocyte|Macrophage	Ctrls_NS	0.195327
IFNg	HGID_20240123_SC1	20240123	CTL358	6.89901	7001	2709	2874	1714	ClasMono	Monocyte|Macrophage	Ctrls_NS	0.0122172
IFNg	HGID_20240123_SC1	20240123	CTL358	3.13736	14407	4065	2730	1621	ClasMono	Monocyte|Macrophage	Ctrls_NS	0.0814477
IFNg	HGID_20240123_SC1	20240123	CTL358	1.53757	5203	2476	3278	2220	ClasMono	Monocyte|Macrophage	Ctrls_NS	0.0592984
IFNg	HGID_20240123_SC1	20240123	CTL358	4.17253	4266	1665	3026	1636	ClasMono	Monocyte|Macrophage	Ctrls_NS	0.0370853
IFNg	HGID_20240123_SC1	20240123	CTL358	3.70071	8647	2611	2578	1240	ClasMono	Monocyte|Macrophage	Ctrls_NS	-0.0254411
IFNg	HGID_20240123_SC1	20240123	CTL358	7.44363	12064	2793	2701	1201	ClasMono	Monocyte|Macrophage	Ctrls_NS	0.00524402
IFNg	HGID_20240123_SC1	20240123	CTL358	5.02998	3002	1375	2843	1360	ClasMono	Monocyte|Macrophage	Ctrls_NS	-0.0162459
IFNg	HGID_20240123_SC1	20240123	CTL358	3.74675	6539	2962	3000	2040	ClasMono	Monocyte|Macrophage	Ctrls_NS	0.0294441
IFNg	HGID_20240123_SC1	20240123	CTL358	3.62205	2540	1272	2546	1257	ClasMono	Monocyte|Macrophage	Ctrls_NS	0.135016
IFNg	HGID_20240123_SC1	20240123	CTL358	3.64316	7219	2120	2754	1272	ClasMono	Monocyte|Macrophage	Ctrls_NS	-0.0200432
IFNg	HGID_20240123_SC1	20240123	CTL358	2.35294	6375	2106	2883	1474	ClasMono	Monocyte|Macrophage	Ctrls_NS	-0.0516167
IFNg	HGID_20240123_SC1	20240123	CTL358	2.96843	6367	2194	2943	1567	ClasMono	Monocyte|Macrophage	Ctrls_NS	-0.0239524
IFNg	HGID_20240123_SC1	20240123	CTL358	8.30204	4794	1842	3133	1740	ClasMono	Monocyte|Macrophage	Ctrls_NS	-0.0365274
IFNg	HGID_20240123_SC1	20240123	CTL358	4.03125	13569	3349	2747	1387	ClasMono	Monocyte|Macrophage	Ctrls_NS	-0.0184546
IFNg	HGID_20240123_SC1	20240123	CTL358	2.66733	6036	2120	2989	1613	ClasMono	Monocyte|Macrophage	Ctrls_NS	-0.0463091
IFNg	HGID_20240123_SC1	20240123	CTL358	11.5649	4211	1577	2999	1523	ClasMono	Monocyte|Macrophage	Ctrls_NS	0.0446824
IFNg	HGID_20240123_SC1	20240123	CTL358	4.59467	15148	3334	2734	1360	ClasMono	Monocyte|Macrophage	Ctrls_NS	-0.0402719
IFNg	HGID_20240123_SC1	20240123	CTL358	4.35164	10249	3001	2663	1356	ClasMono	Monocyte|Macrophage	Ctrls_NS	-0.0414602
IFNg	HGID_20240123_SC1	20240123	CTL358	5.27585	9534	2718	2685	1313	ClasMono	Monocyte|Macrophage	Ctrls_NS	-0.0423462
IFNg	HGID_20240123_SC1	20240123	CTL358	3.36169	19395	4410	2702	1547	ClasMono	Monocyte|Macrophage	Ctrls_NS	-0.00587933
IFNg	HGID_20240123_SC1	20240123	CTL358	0.874367	2173	1396	2270	1358	ClasMono	Monocyte|Macrophage	Ctrls_NS	0.0989306
IFNg	HGID_20240123_SC1	20240123	CTL358	3.46369	3580	1499	2992	1485	ClasMono	Monocyte|Macrophage	Ctrls_NS	-0.00889433
IFNg	HGID_20240123_SC1	20240123	CTL358	4.50548	6481	2286	2971	1630	ClasMono	Monocyte|Macrophage	Ctrls_NS	-0.0334915
IFNg	HGID_20240123_SC1	20240123	CTL358	5.7284	9514	2799	2614	1282	ClasMono	Monocyte|Macrophage	Ctrls_NS	-0.0579142
IFNg	HGID_20240123_SC1	20240123	CTL358	4.57038	2188	1078	2389	1069	ClasMono	Monocyte|Macrophage	Ctrls_NS	0.0566925
IFNg	HGID_20240123_SC1	20240123	CTL358	0.541042	6469	2252	2936	1571	ClasMono	Monocyte|Macrophage	Ctrls_NS	0.0400167
IFNg	HGID_20240123_SC1	20240123	CTL358	1.81159	828	623	1931	710	ClasMono	Monocyte|Macrophage	Ctrls_NS	0.331359
IFNg	HGID_20240123_SC1	20240123	CTL358	2.97565	9981	2813	2699	1326	ClasMono	Monocyte|Macrophage	Ctrls_NS	0.168409
IFNg	HGID_20240123_SC1	20240123	CTL358	3.90413	12141	2877	2739	1320	ClasMono	Monocyte|Macrophage	Ctrls_NS	-0.00614321
IFNg	HGID_20240123_SC1	20240123	CTL358	2.80525	5561	1631	2983	1322	ClasMono	Monocyte|Macrophage	Ctrls_NS	0.31851
IFNg	HGID_20240123_SC1	20240123	CTL358	2.92683	820	631	1876	697	ClasMono	Monocyte|Macrophage	Ctrls_NS	0.205656
IFNg	HGID_20240123_SC1	20240123	CTL358	5.06061	13694	3732	2795	1582	ClasMono	Monocyte|Macrophage	Ctrls_NS	0.0460311
IFNg	HGID_20240123_SC1	20240123	CTL358	6.16209	8958	1918	2741	965	ClasMono	Monocyte|Macrophage	Ctrls_NS	-0.0272144
IFNg	HGID_20240123_SC1	20240123	CTL358	4.00179	8921	2684	2611	1301	ClasMono	Monocyte|Macrophage	Ctrls_NS	0.243262
IFNg	HGID_20240123_SC1	20240123	CTL358	9.45719	1787	745	2331	734	ClasMono	Monocyte|Macrophage	Ctrls_NS	0.0414555
IFNg	HGID_20240123_SC1	20240123	CTL358	5.52659	3836	1579	2985	1561	ClasMono	Monocyte|Macrophage	Ctrls_NS	-0.0377212
IFNg	HGID_20240123_SC1	20240123	CTL358	6.97789	2035	1187	2256	1151	ClasMono	Monocyte|Macrophage	Ctrls_NS	0.138025
IFNg	HGID_20240123_SC1	20240123	CTL358	3.16456	6004	2099	3033	1612	ClasMono	Monocyte|Macrophage	Ctrls_NS	0.0256628
IFNg	HGID_20240123_SC1	20240123	CTL358	3.06245	24882	4318	2716	1386	ClasMono	Monocyte|Macrophage	Ctrls_NS	-0.0377161
IFNg	HGID_20240123_SC1	20240123	CTL358	1.43428	7251	3033	2875	1845	ClasMono	Monocyte|Macrophage	Ctrls_NS	-0.0105704
IFNg	HGID_20240123_SC1	20240123	CTL358	1.18731	4885	1911	3132	1782	ClasMono	Monocyte|Macrophage	Ctrls_NS	-0.0423539
IFNg	HGID_20240123_SC1	20240123	CTL358	7.34169	6538	2137	2971	1501	ClasMono	Monocyte|Macrophage	Ctrls_NS	0.073604
IFNg	HGID_20240123_SC1	20240123	CTL358	1.25366	22893	4090	2666	1350	ClasMono	Monocyte|Macrophage	Ctrls_NS	0.021799
IFNg	HGID_20240123_SC1	20240123	CTL358	3.32734	2224	1207	2379	1201	ClasMono	Monocyte|Macrophage	Ctrls_NS	0.0453971
IFNg	HGID_20240123_SC1	20240123	CTL358	1.72414	522	420	1847	630	ClasMono	Monocyte|Macrophage	Ctrls_NS	0.130549
IFNg	HGID_20240123_SC1	20240123	CTL358	6.95093	1712	998	2229	979	ClasMono	Monocyte|Macrophage	Ctrls_NS	0.0314702
IFNg	HGID_20240123_SC1	20240123	CTL358	7.44986	1396	872	2354	869	ClasMono	Monocyte|Macrophage	Ctrls_NS	0.285803
IFNg	HGID_20240123_SC1	20240123	CTL358	1.08774	1379	962	2242	953	ClasMono	Monocyte|Macrophage	Ctrls_NS	0.0883633
IFNg	HGID_20240123_SC1	20240123	CTL358	4.57408	6034	2243	3041	1684	ClasMono	Monocyte|Macrophage	Ctrls_NS	-0.0604373
IFNg	HGID_20240123_SC1	20240123	CTL358	13.7482	1382	788	2329	775	ClasMono	Monocyte|Macrophage	Ctrls_NS	0.0772946
IFNg	HGID_20240123_SC1	20240123	CTL358	3.3168	13507	3891	2715	1551	ClasMono	Monocyte|Macrophage	Ctrls_NS	0.119036
IFNg	HGID_20240123_SC1	20240123	CTL358	5.80737	4236	1611	3023	1585	ClasMono	Monocyte|Macrophage	Ctrls_NS	-0.0174697
IFNg	HGID_20240123_SC1	20240123	CTL358	8.34021	1211	824	2246	816	ClasMono	Monocyte|Macrophage	Ctrls_NS	0.289013
IFNg	HGID_20240123_SC1	20240123	CTL358	4.25874	2489	1259	2504	1247	ClasMono	Monocyte|Macrophage	Ctrls_NS	0.147688
IFNg	HGID_20240123_SC1	20240123	CTL358	5.18777	2583	1203	2575	1187	ClasMono	Monocyte|Macrophage	Ctrls_NS	0.220037
IFNg	HGID_20240123_SC1	20240123	CTL358	6.6	500	406	1756	622	ClasMono	Monocyte|Macrophage	Ctrls_NS	0.228937
IFNg	HGID_20240123_SC1	20240123	CTL358	3.14655	10297	3212	2759	1548	ClasMono	Monocyte|Macrophage	Ctrls_NS	-0.0204839
IFNg	HGID_20240123_SC1	20240123	CTL358	6.61655	13436	4123	2680	1568	ClasMono	Monocyte|Macrophage	Ctrls_NS	0.120476
IFNg	HGID_20240123_SC1	20240123	CTL358	3.92022	2908	1327	2818	1316	ClasMono	Monocyte|Macrophage	Ctrls_NS	0.099555
IFNg	HGID_20240123_SC1	20240123	CTL358	6.30542	5075	1713	3098	1562	ClasMono	Monocyte|Macrophage	Ctrls_NS	-0.0526233
IFNg	HGID_20240123_SC1	20240123	CTL358	8.4399	1564	905	2282	894	ClasMono	Monocyte|Macrophage	Ctrls_NS	0.036377
IFNg	HGID_20240123_SC1	20240123	CTL358	6.04536	11331	2853	2727	1296	ClasMono	Monocyte|Macrophage	Ctrls_NS	-0.0198398
IFNg	HGID_20240123_SC1	20240123	CTL358	2.61116	11987	2882	2743	1272	ClasMono	Monocyte|Macrophage	Ctrls_NS	-0.00946391
IFNg	HGID_20240123_SC1	20240123	CTL358	6.3227	6706	2132	2877	1423	ClasMono	Monocyte|Macrophage	Ctrls_NS	-0.0496734
IFNg	HGID_20240123_SC1	20240123	CTL358	5.24554	896	650	2006	706	ClasMono	Monocyte|Macrophage	Ctrls_NS	0.205145
IFNg	HGID_20240123_SC1	20240123	CTL358	7.3452	4942	1786	3109	1666	ClasMono	Monocyte|Macrophage	Ctrls_NS	-0.0495349
IFNg	HGID_20240123_SC1	20240123	CTL358	5.90133	7439	2320	2715	1287	ClasMono	Monocyte|Macrophage	Ctrls_NS	0.0172472
IFNg	HGID_20240123_SC1	20240123	CTL358	4.41976	4412	1961	3106	1905	ClasMono	Monocyte|Macrophage	Ctrls_NS	-0.0470182
IFNg	HGID_20240123_SC1	20240123	CTL358	7.84562	3161	1486	2914	1471	ClasMono	Monocyte|Macrophage	Ctrls_NS	-0.0230874
IFNg	HGID_20240123_SC1	20240123	CTL358	5.91463	8200	2632	2530	1228	ClasMono	Monocyte|Macrophage	Ctrls_NS	-0.0439549
IFNg	HGID_20240123_SC1	20240123	CTL358	6.36394	3017	1366	2872	1356	ClasMono	Monocyte|Macrophage	Ctrls_NS	-0.0180984
IFNg	HGID_20240123_SC1	20240123	CTL358	5.80229	1396	948	2280	922	ClasMono	Monocyte|Macrophage	Ctrls_NS	0.0527092
IFNg	HGID_20240123_SC1	20240123	CTL358	7.39708	6097	2624	3199	2022	ClasMono	Monocyte|Macrophage	Ctrls_NS	0.079024
IFNg	HGID_20240123_SC1	20240123	CTL358	4.37052	1533	883	2298	876	ClasMono	Monocyte|Macrophage	Ctrls_NS	0.337724
IFNg	HGID_20240123_SC1	20240123	CTL358	4.42021	10271	3075	2654	1392	ClasMono	Monocyte|Macrophage	Ctrls_NS	-0.0298723
IFNg	HGID_20240123_SC1	20240123	CTL358	9.33058	3869	1820	3025	1779	ClasMono	Monocyte|Macrophage	Ctrls_NS	0.072992
IFNg	HGID_20240123_SC1	20240123	CTL358	3.11927	3270	1412	2932	1398	ClasMono	Monocyte|Macrophage	Ctrls_NS	-0.00594975
IFNg	HGID_20240123_SC1	20240123	CTL358	3.89864	1026	742	2040	755	ClasMono	Monocyte|Macrophage	Ctrls_NS	0.142227
IFNg	HGID_20240123_SC1	20240123	CTL358	3.35244	3490	1552	2997	1534	ClasMono	Monocyte|Macrophage	Ctrls_NS	-0.00542727
IFNg	HGID_20240123_SC1	20240123	CTL358	7.72938	5395	1985	3107	1699	ClasMono	Monocyte|Macrophage	Ctrls_NS	0.0590131
IFNg	HGID_20240123_SC1	20240123	CTL358	4.73059	10189	3491	2567	1362	ClasMono	Monocyte|Macrophage	Ctrls_NS	0.124955
IFNg	HGID_20240123_SC1	20240123	CTL358	7.25032	13227	3420	2684	1409	ClasMono	Monocyte|Macrophage	Ctrls_NS	0.0513693
IFNg	HGID_20240123_SC1	20240123	CTL358	3.93701	3937	1744	3026	1732	ClasMono	Monocyte|Macrophage	Ctrls_NS	0.0541723
IFNg	HGID_20240123_SC1	20240123	CTL358	2.45614	3705	1621	3019	1606	ClasMono	Monocyte|Macrophage	Ctrls_NS	-0.0238072
IFNg	HGID_20240123_SC1	20240123	CTL358	2.06874	15130	4348	2760	1690	ClasMono	Monocyte|Macrophage	Ctrls_NS	0.110572
IFNg	HGID_20240123_SC1	20240123	CTL358	9.55711	858	594	1959	664	ClasMono	Monocyte|Macrophage	Ctrls_NS	0.104823
IFNg	HGID_20240123_SC1	20240123	CTL358	2.96491	4958	1995	3144	1848	ClasMono	Monocyte|Macrophage	Ctrls_NS	-0.000475636
IFNg	HGID_20240123_SC1	20240123	CTL358	5.75686	2953	1656	2806	1605	ClasMono	Monocyte|Macrophage	Ctrls_NS	-0.0156015
IFNg	HGID_20240123_SC1	20240123	CTL358	2.54545	9625	3434	2558	1503	ClasMono	Monocyte|Macrophage	Ctrls_NS	0.0267092
IFNg	HGID_20240123_SC1	20240123	CTL358	10.4898	6349	2163	2993	1572	ClasMono	Monocyte|Macrophage	Ctrls_NS	-0.00941304
IFNg	HGID_20240123_SC1	20240123	CTL358	9.86622	598	455	1901	615	ClasMono	Monocyte|Macrophage	Ctrls_NS	0.215857
IFNg	HGID_20240123_SC1	20240123	CTL358	4	8225	2539	2577	1199	ClasMono	Monocyte|Macrophage	Ctrls_NS	-0.0624902
IFNg	HGID_20240123_SC1	20240123	CTL358	2.23528	9529	2737	2723	1373	ClasMono	Monocyte|Macrophage	Ctrls_NS	0.0905769
IFNg	HGID_20240123_SC1	20240123	CTL358	3.40792	4871	1673	3068	1568	ClasMono	Monocyte|Macrophage	Ctrls_NS	0.11655
IFNg	HGID_20240123_SC1	20240123	CTL358	5.28761	12482	3434	2716	1437	ClasMono	Monocyte|Macrophage	Ctrls_NS	-0.0116537
IFNg	HGID_20240123_SC1	20240123	CTL358	8.75158	4742	1895	3121	1791	ClasMono	Monocyte|Macrophage	Ctrls_NS	-0.00180468
IFNg	HGID_20240123_SC1	20240123	CTL358	2.61379	2219	1329	2334	1296	ClasMono	Monocyte|Macrophage	Ctrls_NS	0.0145486
IFNg	HGID_20240123_SC1	20240123	CTL358	2.52275	2418	1118	2484	1114	ClasMono	Monocyte|Macrophage	Ctrls_NS	0.13107
IFNg	HGID_20240123_SC1	20240123	CTL358	9.70798	6438	1938	2899	1328	ClasMono	Monocyte|Macrophage	Ctrls_NS	-0.0245094
IFNg	HGID_20240123_SC1	20240123	CTL358	5.86638	3682	1478	2987	1459	ClasMono	Monocyte|Macrophage	Ctrls_NS	-0.0257911
IFNg	HGID_20240123_SC1	20240123	CTL358	3.77921	2011	1269	2255	1232	ClasMono	Monocyte|Macrophage	Ctrls_NS	0.0532368
IFNg	HGID_20240123_SC1	20240123	CTL358	5.8929	8926	2621	2588	1210	ClasMono	Monocyte|Macrophage	Ctrls_NS	-0.0500465
IFNg	HGID_20240123_SC1	20240123	CTL358	5	560	460	1844	651	ClasMono	Monocyte|Macrophage	Ctrls_NS	0.390516
IFNg	HGID_20240123_SC1	20240123	CTL358	3.78788	924	710	1944	748	ClasMono	Monocyte|Macrophage	Ctrls_NS	0.0652139
IFNg	HGID_20240123_SC1	20240123	CTL358	6.97917	4800	1537	3059	1452	ClasMono	Monocyte|Macrophage	Ctrls_NS	0.108752
IFNg	HGID_20240123_SC1	20240123	CTL358	2.48645	6274	2283	3068	1723	ClasMono	Monocyte|Macrophage	Ctrls_NS	0.0340812
IFNg	HGID_20240123_SC1	20240123	CTL358	2.08914	718	574	1804	666	ClasMono	Monocyte|Macrophage	Ctrls_NS	0.300461
IFNg	HGID_20240123_SC1	20240123	CTL358	3.45456	10971	3005	2694	1362	ClasMono	Monocyte|Macrophage	Ctrls_NS	-0.0467409
IFNg	HGID_20240123_SC1	20240123	CTL358	6.89747	7481	2421	2760	1376	ClasMono	Monocyte|Macrophage	Ctrls_NS	0.0541571
IFNg	HGID_20240123_SC1	20240123	CTL358	4.26396	985	704	1964	716	ClasMono	Monocyte|Macrophage	Ctrls_NS	0.011112
IFNg	HGID_20240123_SC1	20240123	CTL358	2.3171	3841	1741	3030	1711	ClasMono	Monocyte|Macrophage	Ctrls_NS	0.0201005
IFNg	HGID_20240123_SC1	20240123	CTL358	6.56246	7741	2506	2653	1306	ClasMono	Monocyte|Macrophage	Ctrls_NS	-0.0428354
IFNg	HGID_20240123_SC1	20240123	CTL358	6.22859	3211	1504	2929	1485	ClasMono	Monocyte|Macrophage	Ctrls_NS	-0.0107265
IFNg	HGID_20240123_SC1	20240123	CTL358	6.68067	9999	3103	2597	1365	ClasMono	Monocyte|Macrophage	Ctrls_NS	-0.0525356
IFNg	HGID_20240123_SC1	20240123	CTL358	4.12106	12060	3816	2655	1552	ClasMono	Monocyte|Macrophage	Ctrls_NS	0.0235912
IFNg	HGID_20240123_SC1	20240123	CTL358	3.74743	5844	2070	3043	1660	ClasMono	Monocyte|Macrophage	Ctrls_NS	0.0135737
IFNg	HGID_20240123_SC1	20240123	CTL358	4.29129	1538	1044	2212	1031	ClasMono	Monocyte|Macrophage	Ctrls_NS	0.00243612
IFNg	HGID_20240123_SC1	20240123	CTL358	2.16291	2173	1178	2355	1166	ClasMono	Monocyte|Macrophage	Ctrls_NS	-0.042142
IFNg	HGID_20240123_SC1	20240123	CTL358	5.08055	1614	1100	2134	1073	ClasMono	Monocyte|Macrophage	Ctrls_NS	0.049638
IFNg	HGID_20240123_SC1	20240123	CTL358	3.67822	3779	1589	2993	1570	ClasMono	Monocyte|Macrophage	Ctrls_NS	0.0252056
IFNg	HGID_20240123_SC1	20240123	CTL358	4.40684	11346	2329	2757	1072	ClasMono	Monocyte|Macrophage	Ctrls_NS	-0.0556314
IFNg	HGID_20240123_SC1	20240123	CTL358	7.36501	4630	1776	3074	1707	ClasMono	Monocyte|Macrophage	Ctrls_NS	0.100352
IFNg	HGID_20240123_SC1	20240123	CTL358	3.54267	3726	1570	2996	1554	ClasMono	Monocyte|Macrophage	Ctrls_NS	0.0298716
IFNg	HGID_20240123_SC1	20240123	CTL358	2.79526	5402	1971	3100	1696	ClasMono	Monocyte|Macrophage	Ctrls_NS	-0.0263144
IFNg	HGID_20240123_SC1	20240123	CTL358	1.96863	6502	2156	2882	1453	ClasMono	Monocyte|Macrophage	Ctrls_NS	-0.0550727
IFNg	HGID_20240123_SC1	20240123	CTL358	2.06259	8436	3097	2504	1381	ClasMono	Monocyte|Macrophage	Ctrls_NS	0.125511
IFNg	HGID_20240123_SC1	20240123	CTL358	5.74578	4264	1641	3032	1621	ClasMono	Monocyte|Macrophage	Ctrls_NS	-0.0332199
IFNg	HGID_20240123_SC1	20240123	CTL358	6.66889	2999	1417	2852	1399	ClasMono	Monocyte|Macrophage	Ctrls_NS	0.0189236
IFNg	HGID_20240123_SC1	20240123	CTL358	5.28437	2233	1052	2399	1037	ClasMono	Monocyte|Macrophage	Ctrls_NS	0.678803
IFNg	HGID_20240123_SC1	20240123	CTL358	4.93986	4656	1691	3091	1630	ClasMono	Monocyte|Macrophage	Ctrls_NS	0.0190774
IFNg	HGID_20240123_SC1	20240123	CTL358	5.1748	5063	1813	3101	1639	ClasMono	Monocyte|Macrophage	Ctrls_NS	-0.0347676
IFNg	HGID_20240123_SC1	20240123	CTL358	3.78323	978	671	2054	688	ClasMono	Monocyte|Macrophage	Ctrls_NS	0.00713612
IFNg	HGID_20240123_SC1	20240123	CTL358	5.03584	5302	2529	3261	2191	ClasMono	Monocyte|Macrophage	Ctrls_NS	0.0569063
IFNg	HGID_20240123_SC1	20240123	CTL358	4.19643	6720	2818	3014	1889	ClasMono	Monocyte|Macrophage	Ctrls_NS	0.00654186
IFNg	HGID_20240123_SC1	20240123	CTL358	3.88905	6994	2672	2861	1582	ClasMono	Monocyte|Macrophage	Ctrls_NS	0.118109
IFNg	HGID_20240123_SC1	20240123	CTL358	7.87172	686	522	1905	651	ClasMono	Monocyte|Macrophage	Ctrls_NS	0.279354
IFNg	HGID_20240123_SC1	20240123	CTL358	2.83197	1589	954	2253	945	ClasMono	Monocyte|Macrophage	Ctrls_NS	0.0751842
IFNg	HGID_20240123_SC1	20240123	CTL358	7.27827	4589	1651	3061	1582	ClasMono	Monocyte|Macrophage	Ctrls_NS	-0.0370166
IFNg	HGID_20240123_SC1	20240123	CTL358	4.55176	4328	1708	3036	1665	ClasMono	Monocyte|Macrophage	Ctrls_NS	0.0297026
IFNg	HGID_20240123_SC1	20240123	CTL358	4.54733	2419	1125	2480	1117	ClasMono	Monocyte|Macrophage	Ctrls_NS	-0.0440371
IFNg	HGID_20240123_SC1	20240123	CTL358	5.18355	6347	2337	2931	1640	ClasMono	Monocyte|Macrophage	Ctrls_NS	-0.0384361
IFNg	HGID_20240123_SC1	20240123	CTL358	6.24204	3140	1595	2949	1580	ClasMono	Monocyte|Macrophage	Ctrls_NS	0.0262716
IFNg	HGID_20240123_SC1	20240123	CTL358	7.29335	617	478	1849	647	ClasMono	Monocyte|Macrophage	Ctrls_NS	0.0618923
IFNg	HGID_20240123_SC1	20240123	CTL358	7.75623	2527	1376	2522	1358	ClasMono	Monocyte|Macrophage	Ctrls_NS	0.0633929
IFNg	HGID_20240123_SC1	20240123	CTL358	6.38447	7111	2480	2844	1487	ClasMono	Monocyte|Macrophage	Ctrls_NS	-0.000588347
IFNg	HGID_20240123_SC1	20240123	CTL358	4.15235	3492	1652	3013	1634	ClasMono	Monocyte|Macrophage	Ctrls_NS	0.0281428
IFNg	HGID_20240123_SC1	20240123	CTL358	4.6142	3901	1622	2969	1608	ClasMono	Monocyte|Macrophage	Ctrls_NS	0.000124199
IFNg	HGID_20240123_SC1	20240123	CTL358	1.46142	4653	1817	3122	1736	ClasMono	Monocyte|Macrophage	Ctrls_NS	-0.0452762
IFNg	HGID_20240123_SC1	20240123	CTL358	2.78671	933	707	1965	744	ClasMono	Monocyte|Macrophage	Ctrls_NS	-0.0160934
IFNg	HGID_20240123_SC1	20240123	CTL358	7.20326	3193	1461	2917	1445	ClasMono	Monocyte|Macrophage	Ctrls_NS	-0.0334494
IFNg	HGID_20240123_SC1	20240123	CTL358	6.26759	3909	1442	2946	1429	ClasMono	Monocyte|Macrophage	Ctrls_NS	0.409541
IFNg	HGID_20240123_SC1	20240123	CTL358	4.8874	2087	1213	2307	1183	ClasMono	Monocyte|Macrophage	Ctrls_NS	0.0426067
IFNg	HGID_20240123_SC1	20240123	CTL358	3.6499	8329	2984	2473	1313	ClasMono	Monocyte|Macrophage	Ctrls_NS	0.00939497
IFNg	HGID_20240123_SC1	20240123	CTL358	5.01684	2970	1348	2845	1333	ClasMono	Monocyte|Macrophage	Ctrls_NS	0.0497803
IFNg	HGID_20240123_SC1	20240123	CTL358	5.26603	5507	2040	3101	1725	ClasMono	Monocyte|Macrophage	Ctrls_NS	-0.0632479
IFNg	HGID_20240123_SC1	20240123	CTL358	9.08857	3884	1446	2937	1409	ClasMono	Monocyte|Macrophage	Ctrls_NS	-0.0243007
IFNg	HGID_20240123_SC1	20240123	CTL358	3.49277	17436	4542	2763	1720	ClasMono	Monocyte|Macrophage	Ctrls_NS	0.0967506
IFNg	HGID_20240123_SC1	20240123	CTL358	3.33375	15928	4370	2819	1726	ClasMono	Monocyte|Macrophage	Ctrls_NS	0.134979
IFNg	HGID_20240123_SC1	20240123	CTL358	3.6906	3956	2096	3094	2016	ClasMono	Monocyte|Macrophage	Ctrls_NS	0.153858
IFNg	HGID_20240123_SC1	20240123	CTL358	1.62675	6639	2408	2860	1615	ClasMono	Monocyte|Macrophage	Ctrls_NS	0.0524359
IFNg	HGID_20240123_SC1	20240123	CTL358	4.73439	9864	2595	2700	1212	ClasMono	Monocyte|Macrophage	Ctrls_NS	0.205474
IFNg	HGID_20240123_SC1	20240123	CTL358	3.99132	9220	2757	2609	1276	ClasMono	Monocyte|Macrophage	Ctrls_NS	-0.0563354
IFNg	HGID_20240123_SC1	20240123	CTL358	4.37302	13286	3420	2745	1464	ClasMono	Monocyte|Macrophage	Ctrls_NS	-0.0481928
IFNg	HGID_20240123_SC1	20240123	CTL358	1.0397	1058	806	2060	821	ClasMono	Monocyte|Macrophage	Ctrls_NS	0.0565065
IFNg	HGID_20240123_SC1	20240123	CTL358	2.92463	14224	4192	2749	1659	ClasMono	Monocyte|Macrophage	Ctrls_NS	0.117738
IFNg	HGID_20240123_SC1	20240123	CTL358	4.02926	9158	2484	2672	1230	ClasMono	Monocyte|Macrophage	Ctrls_NS	0.0215465
IFNg	HGID_20240123_SC1	20240123	CTL358	4.02299	5394	2159	3143	1851	ClasMono	Monocyte|Macrophage	Ctrls_NS	-0.0351722
IFNg	HGID_20240123_SC1	20240123	CTL358	2.93399	6544	2391	2955	1666	ClasMono	Monocyte|Macrophage	Ctrls_NS	-0.01158
IFNg	HGID_20240123_SC1	20240123	CTL358	14.9338	2116	1082	2357	1067	ClasMono	Monocyte|Macrophage	Ctrls_NS	0.132221
IFNg	HGID_20240123_SC1	20240123	CTL358	2.07778	5631	2683	3195	2159	ClasMono	Monocyte|Macrophage	Ctrls_NS	0.155223
IFNg	HGID_20240123_SC1	20240123	CTL358	3.95996	4495	1690	3032	1584	ClasMono	Monocyte|Macrophage	Ctrls_NS	-0.0651101
IFNg	HGID_20240123_SC1	20240123	CTL358	5.57288	2566	1442	2534	1402	ClasMono	Monocyte|Macrophage	Ctrls_NS	0.00238038
IFNg	HGID_20240123_SC1	20240123	CTL358	1.89407	8553	3034	2468	1256	ClasMono	Monocyte|Macrophage	Ctrls_NS	0.0905525
IFNg	HGID_20240123_SC1	20240123	CTL358	1.67811	1311	840	2338	827	ClasMono	Monocyte|Macrophage	Ctrls_NS	0.100459
IFNg	HGID_20240123_SC1	20240123	CTL358	1.35593	885	646	1940	697	ClasMono	Monocyte|Macrophage	Ctrls_NS	0.172436
IFNg	HGID_20240123_SC1	20240123	CTL358	1.28617	622	504	1823	667	ClasMono	Monocyte|Macrophage	Ctrls_NS	0.029406
IFNg	HGID_20240123_SC1	20240123	CTL358	4.39122	1002	736	2019	756	ClasMono	Monocyte|Macrophage	Ctrls_NS	0.0347208
IFNg	HGID_20240123_SC1	20240123	CTL358	1.61464	929	679	1945	722	ClasMono	Monocyte|Macrophage	Ctrls_NS	0.0428545
IFNg	HGID_20240123_SC1	20240123	CTL358	3.97798	8899	2457	2673	1232	ClasMono	Monocyte|Macrophage	Ctrls_NS	-0.0600987
IFNg	HGID_20240123_SC1	20240123	CTL358	3.37435	10728	2948	2723	1378	ClasMono	Monocyte|Macrophage	Ctrls_NS	-0.0644581
IFNg	HGID_20240123_SC1	20240123	CTL358	4.19698	1787	1031	2270	1018	ClasMono	Monocyte|Macrophage	Ctrls_NS	0.280451
IFNg	HGID_20240123_SC1	20240123	CTL358	3.09326	6498	1957	2821	1296	ClasMono	Monocyte|Macrophage	Ctrls_NS	-0.059482
IFNg	HGID_20240123_SC1	20240123	CTL358	7.20452	3012	1410	2851	1401	ClasMono	Monocyte|Macrophage	Ctrls_NS	0.134222
IFNg	HGID_20240123_SC1	20240123	CTL358	1.85644	1616	1105	2131	1079	ClasMono	Monocyte|Macrophage	Ctrls_NS	0.0489875
IFNg	HGID_20240123_SC1	20240123	CTL358	4.32015	8796	2870	2552	1307	ClasMono	Monocyte|Macrophage	Ctrls_NS	-0.0344467
IFNg	HGID_20240123_SC1	20240123	CTL358	4.42046	16401	4279	2720	1604	ClasMono	Monocyte|Macrophage	Ctrls_NS	-0.00801914
IFNg	HGID_20240123_SC1	20240123	CTL358	4.04223	3315	1468	2927	1448	ClasMono	Monocyte|Macrophage	Ctrls_NS	-0.0135503
IFNg	HGID_20240123_SC1	20240123	CTL358	0.788782	1141	842	2112	840	ClasMono	Monocyte|Macrophage	Ctrls_NS	0.0896857
IFNg	HGID_20240123_SC1	20240123	CTL358	1.3245	906	695	1930	760	ClasMono	Monocyte|Macrophage	Ctrls_NS	0.0914418
IFNg	HGID_20240123_SC1	20240123	CTL358	3.66229	8765	3097	2480	1330	ClasMono	Monocyte|Macrophage	Ctrls_NS	-0.00413871
IFNg	HGID_20240123_SC1	20240123	CTL358	8.2221	1873	830	2364	817	ClasMono	Monocyte|Macrophage	Ctrls_NS	-0.00168409
IFNg	HGID_20240123_SC1	20240123	CTL358	5.18282	11268	2559	2707	1204	ClasMono	Monocyte|Macrophage	Ctrls_NS	-0.0492666
IFNg	HGID_20240123_SC1	20240123	CTL358	6.43293	3280	1474	2943	1455	ClasMono	Monocyte|Macrophage	Ctrls_NS	0.259407
IFNg	HGID_20240123_SC1	20240123	CTL358	2.62421	2858	1207	2777	1194	ClasMono	Monocyte|Macrophage	Ctrls_NS	0.0688763
IFNg	HGID_20240123_SC1	20240123	CTL358	2.43332	6411	2437	2989	1720	ClasMono	Monocyte|Macrophage	Ctrls_NS	-0.00579683
IFNg	HGID_20240123_SC1	20240123	CTL358	6.54254	3867	1607	3027	1582	ClasMono	Monocyte|Macrophage	Ctrls_NS	-0.00704773
IFNg	HGID_20240123_SC1	20240123	CTL358	2.2438	5972	2404	3123	1871	ClasMono	Monocyte|Macrophage	Ctrls_NS	0.395551
IFNg	HGID_20240123_SC1	20240123	CTL358	4.08453	11972	3051	2728	1375	ClasMono	Monocyte|Macrophage	Ctrls_NS	-0.047829
IFNg	HGID_20240123_SC1	20240123	CTL358	5.31178	866	635	1925	681	ClasMono	Monocyte|Macrophage	Ctrls_NS	-0.00271091
IFNg	HGID_20240123_SC1	20240123	CTL358	3.39426	2681	1361	2671	1353	ClasMono	Monocyte|Macrophage	Ctrls_NS	0.0482474
IFNg	HGID_20240123_SC1	20240123	CTL358	5.95224	8585	2531	2561	1165	ClasMono	Monocyte|Macrophage	Ctrls_NS	-0.0262376
IFNg	HGID_20240123_SC1	20240123	CTL358	1.75439	1026	647	2162	681	ClasMono	Monocyte|Macrophage	Ctrls_NS	0.119689
IFNg	HGID_20240123_SC1	20240123	CTL358	4.2841	5322	1903	3084	1628	ClasMono	Monocyte|Macrophage	Ctrls_NS	0.0159212
IFNg	HGID_20240123_SC1	20240123	CTL358	0.692042	6069	2133	3041	1636	ClasMono	Monocyte|Macrophage	Ctrls_NS	-0.0195677
IFNg	HGID_20240123_SC1	20240123	CTL358	5.33708	1424	877	2256	852	ClasMono	Monocyte|Macrophage	Ctrls_NS	0.0864573
IFNg	HGID_20240123_SC1	20240123	CTL358	7.88321	685	513	1910	637	ClasMono	Monocyte|Macrophage	Ctrls_NS	0.269315
IFNg	HGID_20240123_SC1	20240123	CTL358	4.59732	5960	2134	3019	1666	ClasMono	Monocyte|Macrophage	Ctrls_NS	-0.057458
IFNg	HGID_20240123_SC1	20240123	CTL358	5.82378	6628	2083	2889	1410	ClasMono	Monocyte|Macrophage	Ctrls_NS	-0.0407889
IFNg	HGID_20240123_SC1	20240123	CTL358	3.28683	13691	3419	2788	1489	ClasMono	Monocyte|Macrophage	Ctrls_NS	-0.0463725
IFNg	HGID_20240123_SC1	20240123	CTL358	9.09091	7205	2103	2740	1215	ClasMono	Monocyte|Macrophage	Ctrls_NS	0.0239416
IFNg	HGID_20240123_SC1	20240123	CTL358	6.4183	4939	1838	3120	1704	ClasMono	Monocyte|Macrophage	Ctrls_NS	0.234872
IFNg	HGID_20240123_SC1	20240123	CTL358	3.58298	4019	1677	2988	1651	ClasMono	Monocyte|Macrophage	Ctrls_NS	0.218225
IFNg	HGID_20240123_SC1	20240123	CTL358	4.60358	11339	3122	2696	1357	ClasMono	Monocyte|Macrophage	Ctrls_NS	-0.0522269
IFNg	HGID_20240123_SC1	20240123	CTL358	1.65053	6301	2716	3116	2040	ClasMono	Monocyte|Macrophage	Ctrls_NS	0.045765
IFNg	HGID_20240123_SC1	20240123	CTL358	3.14676	15794	4644	2844	1766	ClasMono	Monocyte|Macrophage	Ctrls_NS	0.143281
IFNg	HGID_20240123_SC1	20240123	CTL358	4.32161	4975	1826	3102	1694	ClasMono	Monocyte|Macrophage	Ctrls_NS	-0.0487123
IFNg	HGID_20240123_SC1	20240123	CTL358	1.79178	19143	4711	2664	1569	ClasMono	Monocyte|Macrophage	Ctrls_NS	0.0996083
IFNg	HGID_20240123_SC1	20240123	CTL358	1.23312	1703	964	2268	956	ClasMono	Monocyte|Macrophage	Ctrls_NS	-0.0138985
IFNg	HGID_20240123_SC1	20240123	CTL358	3.56239	11453	3752	2632	1530	ClasMono	Monocyte|Macrophage	Ctrls_NS	0.110614
IFNg	HGID_20240123_SC1	20240123	CTL358	6.30942	6942	2255	2845	1453	ClasMono	Monocyte|Macrophage	Ctrls_NS	0.00735439
IFNg	HGID_20240123_SC1	20240123	CTL358	2.52341	10145	2917	2688	1372	ClasMono	Monocyte|Macrophage	Ctrls_NS	-0.0362664
IFNg	HGID_20240123_SC1	20240123	CTL358	1.45744	11184	2901	2749	1387	ClasMono	Monocyte|Macrophage	Ctrls_NS	0.0161298
IFNg	HGID_20240123_SC1	20240123	CTL358	1.95784	11339	3440	2724	1540	ClasMono	Monocyte|Macrophage	Ctrls_NS	0.0227007
IFNg	HGID_20240123_SC1	20240123	CTL358	4.76651	8266	2414	2582	1141	ClasMono	Monocyte|Macrophage	Ctrls_NS	0.0358178
IFNg	HGID_20240123_SC1	20240123	CTL358	4.2219	11014	3113	2733	1433	ClasMono	Monocyte|Macrophage	Ctrls_NS	-0.0432708
IFNg	HGID_20240123_SC1	20240123	CTL358	3.59844	3835	1543	2973	1521	ClasMono	Monocyte|Macrophage	Ctrls_NS	0.396371
IFNg	HGID_20240123_SC1	20240123	CTL358	1.84502	1355	935	2220	908	ClasMono	Monocyte|Macrophage	Ctrls_NS	0.090393
IFNg	HGID_20240123_SC1	20240123	CTL358	2.73898	10953	2372	2803	1136	ClasMono	Monocyte|Macrophage	Ctrls_NS	0.18969
IFNg	HGID_20240123_SC1	20240123	CTL358	4.65839	966	738	1976	768	ClasMono	Monocyte|Macrophage	Ctrls_NS	0.0882343
IFNg	HGID_20240123_SC1	20240123	CTL358	3.96518	1034	773	2061	790	ClasMono	Monocyte|Macrophage	Ctrls_NS	0.0113972
IFNg	HGID_20240123_SC1	20240123	CTL358	4.37318	2744	1404	2715	1390	ClasMono	Monocyte|Macrophage	Ctrls_NS	0.218391
IFNg	HGID_20240123_SC1	20240123	CTL358	5.52313	2227	1348	2331	1308	ClasMono	Monocyte|Macrophage	Ctrls_NS	0.0282325
IFNg	HGID_20240123_SC1	20240123	CTL358	4.0231	10216	3035	2671	1408	ClasMono	Monocyte|Macrophage	Ctrls_NS	0.0111067
IFNg	HGID_20240123_SC1	20240123	CTL358	6.16606	1638	924	2258	919	ClasMono	Monocyte|Macrophage	Ctrls_NS	0.112537
IFNg	HGID_20240123_SC1	20240123	CTL358	4.16804	12092	3162	2765	1403	ClasMono	Monocyte|Macrophage	Ctrls_NS	-0.0609471
IFNg	HGID_20240123_SC1	20240123	CTL358	2.53904	8901	2469	2655	1226	ClasMono	Monocyte|Macrophage	Ctrls_NS	-0.0628783
IFNg	HGID_20240123_SC1	20240123	CTL358	2.36448	1734	952	2287	947	ClasMono	Monocyte|Macrophage	Ctrls_NS	0.0281374
IFNg	HGID_20240123_SC1	20240123	CTL358	2.27563	7822	3042	2699	1609	ClasMono	Monocyte|Macrophage	Ctrls_NS	0.0607436
IFNg	HGID_20240123_SC1	20240123	CTL358	3.92634	2878	1210	2800	1205	ClasMono	Monocyte|Macrophage	Ctrls_NS	0.183099
IFNg	HGID_20240123_SC1	20240123	CTL358	2.88605	3361	1464	2949	1454	ClasMono	Monocyte|Macrophage	Ctrls_NS	0.120618
IFNg	HGID_20240123_SC1	20240123	CTL358	4.51737	4693	1887	3131	1802	ClasMono	Monocyte|Macrophage	Ctrls_NS	-0.0108643
IFNg	HGID_20240123_SC1	20240123	CTL358	7.48827	4901	1891	3148	1773	ClasMono	Monocyte|Macrophage	Ctrls_NS	-0.0487395
IFNg	HGID_20240123_SC1	20240123	CTL358	3.35851	6223	2414	3019	1802	ClasMono	Monocyte|Macrophage	Ctrls_NS	-0.0309532
IFNg	HGID_20240123_SC1	20240123	CTL358	8.12092	6748	2210	2848	1432	ClasMono	Monocyte|Macrophage	Ctrls_NS	0.0866453
IFNg	HGID_20240123_SC1	20240123	CTL358	4.76895	2705	1268	2690	1260	ClasMono	Monocyte|Macrophage	Ctrls_NS	0.117704
IFNg	HGID_20240123_SC1	20240123	CTL358	7.29262	3291	1426	2944	1412	ClasMono	Monocyte|Macrophage	Ctrls_NS	0.110563
IFNg	HGID_20240123_SC1	20240123	CTL358	2.1309	1314	931	2327	922	ClasMono	Monocyte|Macrophage	Ctrls_NS	0.028452
IFNg	HGID_20240123_SC1	20240123	CTL358	4.96442	6043	1888	2971	1427	ClasMono	Monocyte|Macrophage	Ctrls_NS	-0.0387367
IFNg	HGID_20240123_SC1	20240123	CTL358	2.2082	2853	1422	2793	1412	ClasMono	Monocyte|Macrophage	Ctrls_NS	0.144665
IFNg	HGID_20240123_SC1	20240123	CTL358	3.01971	7153	2185	2762	1300	ClasMono	Monocyte|Macrophage	Ctrls_NS	-0.0495808
IFNg	HGID_20240123_SC1	20240123	CTL358	5.4998	4982	1964	3169	1832	ClasMono	Monocyte|Macrophage	Ctrls_NS	-0.0582857
IFNg	HGID_20240123_SC1	20240123	CTL358	2.06363	4652	1846	3122	1762	ClasMono	Monocyte|Macrophage	Ctrls_NS	-0.0159595
IFNg	HGID_20240123_SC1	20240123	CTL358	5.51926	4439	1676	3038	1627	ClasMono	Monocyte|Macrophage	Ctrls_NS	0.085889
IFNg	HGID_20240123_SC1	20240123	CTL358	11.3208	848	574	2031	650	ClasMono	Monocyte|Macrophage	Ctrls_NS	0.258316
IFNg	HGID_20240123_SC1	20240123	CTL358	4.45605	6508	2122	2845	1414	ClasMono	Monocyte|Macrophage	Ctrls_NS	-0.0636898
IFNg	HGID_20240123_SC1	20240123	CTL358	6.7107	3785	1457	2977	1447	ClasMono	Monocyte|Macrophage	Ctrls_NS	0.155518
IFNg	HGID_20240123_SC1	20240123	CTL358	2.10674	712	567	1863	690	ClasMono	Monocyte|Macrophage	Ctrls_NS	0.158319
IFNg	HGID_20240123_SC1	20240123	CTL358	4.66352	1694	1114	2144	1095	ClasMono	Monocyte|Macrophage	Ctrls_NS	0.139424
IFNg	HGID_20240123_SC1	20240123	CTL358	1.43369	1116	707	2199	716	ClasMono	Monocyte|Macrophage	Ctrls_NS	0.0657044
IFNg	HGID_20240123_SC1	20240123	CTL358	5.68805	6751	2207	2894	1488	ClasMono	Monocyte|Macrophage	Ctrls_NS	0.0117219
IFNg	HGID_20240123_SC1	20240123	CTL358	3.03752	12181	3592	2699	1497	ClasMono	Monocyte|Macrophage	Ctrls_NS	-0.0124566
IFNg	HGID_20240123_SC1	20240123	CTL358	3.2697	4924	2078	3175	1931	ClasMono	Monocyte|Macrophage	Ctrls_NS	-0.0271238
IFNg	HGID_20240123_SC1	20240123	CTL358	5.6686	2064	1020	2350	1010	ClasMono	Monocyte|Macrophage	Ctrls_NS	0.0252725
IFNg	HGID_20240123_SC1	20240123	CTL358	4.47832	4198	1624	3012	1595	ClasMono	Monocyte|Macrophage	Ctrls_NS	0.460762
IFNg	HGID_20240123_SC1	20240123	CTL358	3.37224	12336	3656	2738	1575	ClasMono	Monocyte|Macrophage	Ctrls_NS	0.0543133
IFNg	HGID_20240123_SC1	20240123	CTL358	13.7154	4258	1776	3033	1706	ClasMono	Monocyte|Macrophage	Ctrls_NS	0.126667
IFNg	HGID_20240123_SC1	20240123	CTL358	4.75777	5759	2066	3035	1634	ClasMono	Monocyte|Macrophage	Ctrls_NS	0.018713
IFNg	HGID_20240123_SC1	20240123	CTL358	4.90495	14414	3480	2712	1357	ClasMono	Monocyte|Macrophage	Ctrls_NS	-0.0562801
IFNg	HGID_20240123_SC1	20240123	CTL358	2.25362	5591	2253	3180	1890	ClasMono	Monocyte|Macrophage	Ctrls_NS	-0.0308673
IFNg	HGID_20240123_SC1	20240123	CTL358	5.47458	5900	2081	3008	1598	ClasMono	Monocyte|Macrophage	Ctrls_NS	-0.00176476
IFNg	HGID_20240123_SC1	20240123	CTL358	3.54931	5973	2190	3049	1686	ClasMono	Monocyte|Macrophage	Ctrls_NS	0.0265344
IFNg	HGID_20240123_SC1	20240123	CTL358	0.920336	10105	3107	2649	1371	ClasMono	Monocyte|Macrophage	Ctrls_NS	0.0180503
IFNg	HGID_20240123_SC1	20240123	CTL358	0.776699	515	420	1751	630	ClasMono	Monocyte|Macrophage	Ctrls_NS	0.115661
IFNg	HGID_20240123_SC1	20240123	CTL358	4.2731	8495	2526	2603	1215	ClasMono	Monocyte|Macrophage	Ctrls_NS	0.00460684
IFNg	HGID_20240123_SC1	20240123	CTL358	2.77542	12971	4019	2695	1585	ClasMono	Monocyte|Macrophage	Ctrls_NS	-0.0547065
IFNg	HGID_20240123_SC1	20240123	CTL358	8.00854	1873	909	2337	899	ClasMono	Monocyte|Macrophage	Ctrls_NS	0.0672914
IFNg	HGID_20240123_SC1	20240123	CTL358	4.24734	9865	2707	2641	1224	ClasMono	Monocyte|Macrophage	Ctrls_NS	0.114715
IFNg	HGID_20240123_SC1	20240123	CTL358	5.98349	2908	1435	2824	1425	ClasMono	Monocyte|Macrophage	Ctrls_NS	0.129305
IFNg	HGID_20240123_SC1	20240123	CTL358	7.33143	5265	2109	3186	1852	ClasMono	Monocyte|Macrophage	Ctrls_NS	0.115257
IFNg	HGID_20240123_SC1	20240123	CTL358	1.68589	2254	1300	2337	1273	ClasMono	Monocyte|Macrophage	Ctrls_NS	0.00640895
IFNg	HGID_20240123_SC1	20240123	CTL358	3.40518	18325	4658	2700	1627	ClasMono	Monocyte|Macrophage	Ctrls_NS	0.0618707
IFNg	HGID_20240123_SC1	20240123	CTL358	2.84824	14114	3107	2830	1406	ClasMono	Monocyte|Macrophage	Ctrls_NS	0.0141156
IFNg	HGID_20240123_SC1	20240123	CTL358	9.15573	6171	2101	2947	1531	ClasMono	Monocyte|Macrophage	Ctrls_NS	-0.0381528
IFNg	HGID_20240123_SC1	20240123	CTL358	3.54949	4395	1758	3057	1721	ClasMono	Monocyte|Macrophage	Ctrls_NS	-0.0506964
IFNg	HGID_20240123_SC1	20240123	CTL358	3.72905	7160	2506	2795	1521	ClasMono	Monocyte|Macrophage	Ctrls_NS	0.160787
IFNg	HGID_20240123_SC1	20240123	CTL358	3.76248	3907	1801	3031	1775	ClasMono	Monocyte|Macrophage	Ctrls_NS	0.00877116
IFNg	HGID_20240123_SC1	20240123	CTL358	6.13104	4991	1981	3185	1829	ClasMono	Monocyte|Macrophage	Ctrls_NS	0.00412013
IFNg	HGID_20240123_SC1	20240123	CTL358	5.15464	679	513	1901	638	ClasMono	Monocyte|Macrophage	Ctrls_NS	0.0464642
IFNg	HGID_20240123_SC1	20240123	CTL358	0.483092	621	521	1851	678	ClasMono	Monocyte|Macrophage	Ctrls_NS	0.215861
IFNg	HGID_20240123_SC1	20240123	CTL358	3.61545	1217	875	2156	870	ClasMono	Monocyte|Macrophage	Ctrls_NS	0.0934323
IFNg	HGID_20240123_SC1	20240123	CTL358	3.15864	5667	1896	3034	1540	ClasMono	Monocyte|Macrophage	Ctrls_NS	-0.00604315
IFNg	HGID_20240123_SC1	20240123	CTL358	2.06425	7315	2805	2774	1600	ClasMono	Monocyte|Macrophage	Ctrls_NS	-0.00296617
IFNg	HGID_20240123_SC1	20240123	CTL358	3.84194	10958	2897	2715	1356	ClasMono	Monocyte|Macrophage	Ctrls_NS	-0.0445363
IFNg	HGID_20240123_SC1	20240123	CTL358	4.90196	3060	1736	2877	1680	ClasMono	Monocyte|Macrophage	Ctrls_NS	0.152237
IFNg	HGID_20240123_SC1	20240123	CTL358	5.02151	9997	2736	2672	1236	ClasMono	Monocyte|Macrophage	Ctrls_NS	0.0493298
IFNg	HGID_20240123_SC1	20240123	CTL358	7.58755	514	395	1835	610	ClasMono	Monocyte|Macrophage	Ctrls_NS	0.408823
IFNg	HGID_20240123_SC1	20240123	CTL358	1.65837	1206	866	2227	850	ClasMono	Monocyte|Macrophage	Ctrls_NS	0.0147327
IFNg	HGID_20240123_SC1	20240123	CTL358	1.06496	939	694	1950	742	ClasMono	Monocyte|Macrophage	Ctrls_NS	-0.000318233
IFNg	HGID_20240123_SC1	20240123	CTL358	3.32226	3612	1522	2999	1507	ClasMono	Monocyte|Macrophage	Ctrls_NS	0.00650862
IFNg	HGID_20240123_SC1	20240123	CTL358	1.92741	4877	2025	3168	1910	ClasMono	Monocyte|Macrophage	Ctrls_NS	-0.0295501
IFNg	HGID_20240123_SC1	20240123	CTL358	3.9823	678	503	1923	611	ClasMono	Monocyte|Macrophage	Ctrls_NS	0.128928
IFNg	HGID_20240123_SC1	20240123	CTL358	4.88011	9467	3203	2591	1396	ClasMono	Monocyte|Macrophage	Ctrls_NS	0.00540669
IFNg	HGID_20240123_SC1	20240123	CTL358	7.65441	8322	2762	2529	1256	ClasMono	Monocyte|Macrophage	Ctrls_NS	-0.0583455
IFNg	HGID_20240123_SC1	20240123	CTL358	8.86427	5776	1977	3031	1546	ClasMono	Monocyte|Macrophage	Ctrls_NS	-0.00989185
IFNg	HGID_20240123_SC1	20240123	CTL358	5.10057	1392	960	2288	939	ClasMono	Monocyte|Macrophage	Ctrls_NS	0.0921641
IFNg	HGID_20240123_SC1	20240123	CTL358	6.96677	933	632	2013	674	ClasMono	Monocyte|Macrophage	Ctrls_NS	0.165039
IFNg	HGID_20240123_SC1	20240123	CTL358	5.25522	3977	1612	2985	1583	ClasMono	Monocyte|Macrophage	Ctrls_NS	-0.0308336
IFNg	HGID_20240123_SC1	20240123	CTL358	4.54347	9156	2748	2618	1297	ClasMono	Monocyte|Macrophage	Ctrls_NS	-0.00800801
IFNg	HGID_20240123_SC1	20240123	CTL358	4.37459	6172	2212	2983	1627	ClasMono	Monocyte|Macrophage	Ctrls_NS	-0.0265427
IFNg	HGID_20240123_SC1	20240123	CTL358	2.26804	1455	1023	2181	997	ClasMono	Monocyte|Macrophage	Ctrls_NS	0.0266249
IFNg	HGID_20240123_SC1	20240123	CTL358	5.86146	1126	816	2084	824	ClasMono	Monocyte|Macrophage	Ctrls_NS	0.0664645
IFNg	HGID_20240123_SC1	20240123	CTL358	3.54752	2988	1376	2842	1349	ClasMono	Monocyte|Macrophage	Ctrls_NS	-0.0450861
IFNg	HGID_20240123_SC1	20240123	CTL358	2.8471	2845	1397	2783	1377	ClasMono	Monocyte|Macrophage	Ctrls_NS	0.271163
IFNg	HGID_20240123_SC1	20240123	CTL358	6.33803	7668	2544	2692	1368	ClasMono	Monocyte|Macrophage	Ctrls_NS	0.306367
IFNg	HGID_20240123_SC1	20240123	CTL358	4.16057	8196	3137	2481	1401	ClasMono	Monocyte|Macrophage	Ctrls_NS	0.0629997
IFNg	HGID_20240123_SC1	20240123	CTL358	6.87598	3185	1383	2844	1333	ClasMono	Monocyte|Macrophage	Ctrls_NS	-0.0608028
IFNg	HGID_20240123_SC1	20240123	CTL358	3.91709	6561	2540	2976	1750	ClasMono	Monocyte|Macrophage	Ctrls_NS	0.0628577
IFNg	HGID_20240123_SC1	20240123	CTL358	4.7816	11607	3115	2688	1373	ClasMono	Monocyte|Macrophage	Ctrls_NS	-0.0521461
IFNg	HGID_20240123_SC1	20240123	CTL358	3.03828	4937	2173	3227	2031	ClasMono	Monocyte|Macrophage	Ctrls_NS	0.0338901
IFNg	HGID_20240123_SC1	20240123	CTL358	4.50374	9370	2848	2628	1347	ClasMono	Monocyte|Macrophage	Ctrls_NS	-0.0478249
IFNg	HGID_20240123_SC1	20240123	CTL358	5.16697	7606	3093	2758	1709	ClasMono	Monocyte|Macrophage	Ctrls_NS	0.012455
IFNg	HGID_20240123_SC1	20240123	CTL358	3.50998	1453	866	2334	861	ClasMono	Monocyte|Macrophage	Ctrls_NS	0.186621
IFNg	HGID_20240123_SC1	20240123	CTL358	3.11172	5881	2296	3110	1818	ClasMono	Monocyte|Macrophage	Ctrls_NS	-0.035267
IFNg	HGID_20240123_SC1	20240123	CTL358	7.10767	1421	949	2243	931	ClasMono	Monocyte|Macrophage	Ctrls_NS	0.027368
IFNg	HGID_20240123_SC1	20240123	CTL358	7.53948	1963	1120	2296	1108	ClasMono	Monocyte|Macrophage	Ctrls_NS	0.144882
IFNg	HGID_20240123_SC1	20240123	CTL358	2.95802	3144	1330	2890	1311	ClasMono	Monocyte|Macrophage	Ctrls_NS	0.116386
IFNg	HGID_20240123_SC1	20240123	CTL358	6.10611	999	593	2141	654	ClasMono	Monocyte|Macrophage	Ctrls_NS	0.739302
IFNg	HGID_20240123_SC1	20240123	CTL358	7.91997	9596	3225	2554	1345	ClasMono	Monocyte|Macrophage	Ctrls_NS	0.0227732
IFNg	HGID_20240123_SC1	20240123	CTL358	6.29575	4781	2019	3145	1897	ClasMono	Monocyte|Macrophage	Ctrls_NS	-0.0504561
IFNg	HGID_20240123_SC1	20240123	CTL358	5.23033	2084	1240	2290	1206	ClasMono	Monocyte|Macrophage	Ctrls_NS	0.122606
IFNg	HGID_20240123_SC1	20240123	CTL358	3.34076	1347	934	2318	913	ClasMono	Monocyte|Macrophage	Ctrls_NS	0.133021
IFNg	HGID_20240123_SC1	20240123	CTL358	5.19148	12116	3418	2719	1456	ClasMono	Monocyte|Macrophage	Ctrls_NS	-0.0446557
IFNg	HGID_20240123_SC1	20240123	CTL358	9.79418	1409	879	2249	853	ClasMono	Monocyte|Macrophage	Ctrls_NS	0.0631967
IFNg	HGID_20240123_SC1	20240123	CTL358	4.50354	9326	2850	2651	1348	ClasMono	Monocyte|Macrophage	Ctrls_NS	-0.0568303
IFNg	HGID_20240123_SC1	20240123	CTL358	7.89916	7735	2271	2711	1209	ClasMono	Monocyte|Macrophage	Ctrls_NS	0.577728
IFNg	HGID_20240123_SC1	20240123	CTL358	4.12855	8090	2542	2591	1236	ClasMono	Monocyte|Macrophage	Ctrls_NS	-0.0429193
IFNg	HGID_20240123_SC1	20240123	CTL358	2.22576	629	495	1885	650	ClasMono	Monocyte|Macrophage	Ctrls_NS	0.193547
IFNg	HGID_20240123_SC1	20240123	CTL358	6.14679	1090	735	2141	740	ClasMono	Monocyte|Macrophage	Ctrls_NS	0.144621
IFNg	HGID_20240123_SC1	20240123	CTL358	4.01491	3487	1883	3043	1840	ClasMono	Monocyte|Macrophage	Ctrls_NS	-0.0184536
IFNg	HGID_20240123_SC1	20240123	CTL358	2.28137	789	568	1962	657	ClasMono	Monocyte|Macrophage	Ctrls_NS	-0.00718444
IFNg	HGID_20240123_SC1	20240123	CTL358	4.96906	5494	1793	3057	1500	ClasMono	Monocyte|Macrophage	Ctrls_NS	0.00739655
IFNg	HGID_20240123_SC1	20240123	CTL358	4.75433	5027	1846	3112	1706	ClasMono	Monocyte|Macrophage	Ctrls_NS	0.0360595
IFNg	HGID_20240123_SC1	20240123	CTL358	7.7119	2749	1520	2688	1477	ClasMono	Monocyte|Macrophage	Ctrls_NS	0.00821477
IFNg	HGID_20240123_SC1	20240123	CTL358	5.32467	17541	4300	2670	1508	ClasMono	Monocyte|Macrophage	Ctrls_NS	0.0217578
IFNg	HGID_20240123_SC1	20240123	CTL358	7.43176	6997	2388	2825	1466	ClasMono	Monocyte|Macrophage	Ctrls_NS	0.067327
IFNg	HGID_20240123_SC1	20240123	CTL358	0.692308	1300	960	2272	933	ClasMono	Monocyte|Macrophage	Ctrls_NS	0.0457452
IFNg	HGID_20240123_SC1	20240123	CTL358	6.12073	5947	1950	2972	1501	ClasMono	Monocyte|Macrophage	Ctrls_NS	-0.00867101
IFNg	HGID_20240123_SC1	20240123	CTL358	1.45631	618	481	1837	638	ClasMono	Monocyte|Macrophage	Ctrls_NS	0.042509
IFNg	HGID_20240123_SC1	20240123	CTL358	7.6472	4263	1795	3056	1762	ClasMono	Monocyte|Macrophage	Ctrls_NS	-0.00818537
IFNg	HGID_20240123_SC1	20240123	CTL358	2.24638	2760	1689	2688	1628	ClasMono	Monocyte|Macrophage	Ctrls_NS	0.0948546
IFNg	HGID_20240123_SC1	20240123	CTL358	6.90887	6716	2425	2942	1653	ClasMono	Monocyte|Macrophage	Ctrls_NS	-0.019898
IFNg	HGID_20240123_SC1	20240123	CTL358	5.28897	4689	1888	3119	1797	ClasMono	Monocyte|Macrophage	Ctrls_NS	0.00961883
IFNg	HGID_20240123_SC1	20240123	CTL358	3.14996	4508	1929	3110	1869	ClasMono	Monocyte|Macrophage	Ctrls_NS	-0.0189914
IFNg	HGID_20240123_SC1	20240123	CTL358	5.23969	897	659	1952	701	ClasMono	Monocyte|Macrophage	Ctrls_NS	0.0230165
IFNg	HGID_20240123_SC1	20240123	CTL358	2.82132	4785	2050	3184	1941	ClasMono	Monocyte|Macrophage	Ctrls_NS	-0.026336
IFNg	HGID_20240123_SC1	20240123	CTL358	4.40768	8281	3128	2433	1333	ClasMono	Monocyte|Macrophage	Ctrls_NS	-0.00719188
IFNg	HGID_20240123_SC1	20240123	CTL358	9.41582	8114	2407	2688	1227	ClasMono	Monocyte|Macrophage	Ctrls_NS	-0.0188452
IFNg	HGID_20240123_SC1	20240123	CTL358	8.20335	1731	1159	2138	1119	ClasMono	Monocyte|Macrophage	Ctrls_NS	-0.00393181
IFNg	HGID_20240123_SC1	20240123	CTL358	1.72553	3709	1680	3026	1661	ClasMono	Monocyte|Macrophage	Ctrls_NS	0.145286
IFNg	HGID_20240123_SC1	20240123	CTL358	4.36739	5999	1973	3008	1513	ClasMono	Monocyte|Macrophage	Ctrls_NS	0.0622878
IFNg	HGID_20240123_SC1	20240123	CTL358	1.44928	552	438	1837	618	ClasMono	Monocyte|Macrophage	Ctrls_NS	0.186838
IFNg	HGID_20240123_SC1	20240123	CTL358	4.50665	5037	1756	3103	1611	ClasMono	Monocyte|Macrophage	Ctrls_NS	-0.03883
IFNg	HGID_20240123_SC1	20240123	CTL358	6.29997	9381	2703	2678	1313	ClasMono	Monocyte|Macrophage	Ctrls_NS	0.03196
IFNg	HGID_20240123_SC1	20240123	CTL358	4.49704	4225	2059	3069	1978	ClasMono	Monocyte|Macrophage	Ctrls_NS	0.0351377
IFNg	HGID_20240123_SC1	20240123	CTL358	4.87426	6442	2784	3068	1994	ClasMono	Monocyte|Macrophage	Ctrls_NS	0.0878666
IFNg	HGID_20240123_SC1	20240123	CTL358	7.05347	879	622	1953	668	ClasMono	Monocyte|Macrophage	Ctrls_NS	0.124354
IFNg	HGID_20240123_SC1	20240123	CTL358	2.24295	4503	1658	3067	1611	ClasMono	Monocyte|Macrophage	Ctrls_NS	-0.0540991
IFNg	HGID_20240123_SC1	20240123	CTL358	6.42301	5527	2054	3101	1721	ClasMono	Monocyte|Macrophage	Ctrls_NS	-0.014474
IFNg	HGID_20240123_SC1	20240123	CTL358	6.43934	6569	2258	2908	1570	ClasMono	Monocyte|Macrophage	Ctrls_NS	-0.0463565
IFNg	HGID_20240123_SC1	20240123	CTL358	4.84814	7013	2272	2814	1425	ClasMono	Monocyte|Macrophage	Ctrls_NS	-0.00494742
IFNg	HGID_20240123_SC1	20240123	CTL358	7.00911	6035	1750	2978	1338	ClasMono	Monocyte|Macrophage	Ctrls_NS	-0.0569843
IFNg	HGID_20240123_SC1	20240123	CTL358	3.81069	1627	1121	2112	1089	ClasMono	Monocyte|Macrophage	Ctrls_NS	0.0700456
IFNg	HGID_20240123_SC1	20240123	CTL358	8.2659	3460	1550	2992	1535	ClasMono	Monocyte|Macrophage	Ctrls_NS	-0.0487582
IFNg	HGID_20240123_SC1	20240123	CTL358	1.01302	691	538	1871	664	ClasMono	Monocyte|Macrophage	Ctrls_NS	0.0903645
IFNg	HGID_20240123_SC1	20240123	CTL358	3.91812	9086	2751	2637	1313	ClasMono	Monocyte|Macrophage	Ctrls_NS	-0.0221695
IFNg	HGID_20240123_SC1	20240123	CTL358	6.88116	6496	1992	2897	1389	ClasMono	Monocyte|Macrophage	Ctrls_NS	0.104035
IFNg	HGID_20240123_SC1	20240123	CTL358	6.1043	10681	2826	2684	1273	ClasMono	Monocyte|Macrophage	Ctrls_NS	0.078418
IFNg	HGID_20240123_SC1	20240123	CTL358	5.49374	1438	996	2250	978	ClasMono	Monocyte|Macrophage	Ctrls_NS	0.0960971
IFNg	HGID_20240123_SC1	20240123	CTL358	1.82295	6857	3112	3048	2071	ClasMono	Monocyte|Macrophage	Ctrls_NS	0.133173
IFNg	HGID_20240123_SC1	20240123	CTL358	5.80757	6371	2164	2910	1514	ClasMono	Monocyte|Macrophage	Ctrls_NS	-0.0275907
IFNg	HGID_20240123_SC1	20240123	CTL358	6.75811	9988	2775	2679	1291	ClasMono	Monocyte|Macrophage	Ctrls_NS	-0.0576603
IFNg	HGID_20240123_SC1	20240123	CTL358	0.922819	1192	854	2166	840	ClasMono	Monocyte|Macrophage	Ctrls_NS	0.0324621
IFNg	HGID_20240123_SC1	20240123	CTL358	4.95832	6837	2321	2847	1496	ClasMono	Monocyte|Macrophage	Ctrls_NS	0.0393282
IFNg	HGID_20240123_SC1	20240123	CTL358	6.0076	9205	2315	2652	1059	ClasMono	Monocyte|Macrophage	Ctrls_NS	0.02236
IFNg	HGID_20240123_SC1	20240123	CTL358	5.57952	10897	3496	2590	1403	ClasMono	Monocyte|Macrophage	Ctrls_NS	-0.0587152
IFNg	HGID_20240123_SC1	20240123	CTL358	1.37615	872	694	1872	761	ClasMono	Monocyte|Macrophage	Ctrls_NS	0.0330345
IFNg	HGID_20240123_SC1	20240123	CTL358	4.23233	8884	3335	2494	1430	ClasMono	Monocyte|Macrophage	Ctrls_NS	-0.0316074
IFNg	HGID_20240123_SC1	20240123	CTL358	4.11255	1386	967	2270	951	ClasMono	Monocyte|Macrophage	Ctrls_NS	0.0233332
IFNg	HGID_20240123_SC1	20240123	CTL358	7.26178	2823	1305	2768	1295	ClasMono	Monocyte|Macrophage	Ctrls_NS	0.00985839
IFNg	HGID_20240123_SC1	20240123	CTL358	2.12766	4277	1679	3014	1650	ClasMono	Monocyte|Macrophage	Ctrls_NS	0.0957524
IFNg	HGID_20240123_SC1	20240123	CTL358	8	1750	1065	2203	1031	ClasMono	Monocyte|Macrophage	Ctrls_NS	0.0571544
IFNg	HGID_20240123_SC1	20240123	CTL358	3.33333	660	539	1877	669	ClasMono	Monocyte|Macrophage	Ctrls_NS	0.0546109
IFNg	HGID_20240123_SC1	20240123	CTL358	11.0771	2284	1241	2373	1225	ClasMono	Monocyte|Macrophage	Ctrls_NS	0.125528
IFNg	HGID_20240123_SC1	20240123	CTL358	5.95226	9845	3400	2594	1425	ClasMono	Monocyte|Macrophage	Ctrls_NS	0.146645
IFNg	HGID_20240123_SC1	20240123	CTL358	1.90114	1315	802	2412	802	ClasMono	Monocyte|Macrophage	Ctrls_NS	0.1239
IFNg	HGID_20240123_SC1	20240123	CTL358	13.0233	5375	1891	3143	1635	ClasMono	Monocyte|Macrophage	Ctrls_NS	-0.034842
IFNg	HGID_20240123_SC1	20240123	CTL358	4.92891	1055	736	2108	736	ClasMono	Monocyte|Macrophage	Ctrls_NS	0.128465
IFNg	HGID_20240123_SC1	20240123	CTL358	0.837989	1074	805	2050	819	ClasMono	Monocyte|Macrophage	Ctrls_NS	0.0642402
IFNg	HGID_20240123_SC1	20240123	CTL358	4.22625	6294	1997	2914	1412	ClasMono	Monocyte|Macrophage	Ctrls_NS	-0.0443318
IFNg	HGID_20240123_SC1	20240123	CTL358	3.41975	1813	1026	2281	1016	ClasMono	Monocyte|Macrophage	Ctrls_NS	0.02153
IFNg	HGID_20240123_SC1	20240123	CTL358	1.45089	1792	874	2318	866	ClasMono	Monocyte|Macrophage	Ctrls_NS	0.303101
IFNg	HGID_20240123_SC1	20240123	CTL358	6.10811	1850	1199	2175	1168	ClasMono	Monocyte|Macrophage	Ctrls_NS	0.10886
IFNg	HGID_20240123_SC1	20240123	CTL358	3.25346	9098	3308	2492	1404	ClasMono	Monocyte|Macrophage	Ctrls_NS	0.0160318
IFNg	HGID_20240123_SC1	20240123	CTL358	3.74767	4296	1624	3016	1592	ClasMono	Monocyte|Macrophage	Ctrls_NS	0.0512297
IFNg	HGID_20240123_SC1	20240123	CTL358	6.00316	1266	852	2290	841	ClasMono	Monocyte|Macrophage	Ctrls_NS	0.0141448
IFNg	HGID_20240123_SC1	20240123	CTL358	1.30672	4209	1964	3075	1925	ClasMono	Monocyte|Macrophage	Ctrls_NS	-0.0180417
IFNg	HGID_20240123_SC1	20240123	CTL358	12.044	6003	1809	3048	1400	ClasMono	Monocyte|Macrophage	Ctrls_NS	0.00798757
IFNg	HGID_20240123_SC1	20240123	CTL358	3.08478	4506	1677	3055	1631	ClasMono	Monocyte|Macrophage	Ctrls_NS	-0.0464822
IFNg	HGID_20240123_SC1	20240123	CTL358	4.86953	9159	2581	2657	1263	ClasMono	Monocyte|Macrophage	Ctrls_NS	0.389407
IFNg	HGID_20240123_SC1	20240123	CTL358	3.80196	5918	2287	3110	1796	ClasMono	Monocyte|Macrophage	Ctrls_NS	-0.0537959
IFNg	HGID_20240123_SC1	20240123	CTL358	3.22886	16910	3819	2728	1448	ClasMono	Monocyte|Macrophage	Ctrls_NS	-0.0326661
IFNg	HGID_20240123_SC1	20240123	CTL358	1.27173	4718	1850	3126	1769	ClasMono	Monocyte|Macrophage	Ctrls_NS	-0.0179736
IFNg	HGID_20240123_SC1	20240123	CTL358	4.11079	3430	1553	2981	1534	ClasMono	Monocyte|Macrophage	Ctrls_NS	-0.0387443
IFNg	HGID_20240123_SC1	20240123	CTL358	7.90676	4376	1876	3096	1833	ClasMono	Monocyte|Macrophage	Ctrls_NS	-0.0526291
IFNg	HGID_20240123_SC1	20240123	CTL358	4.99586	3623	1571	3020	1553	ClasMono	Monocyte|Macrophage	Ctrls_NS	-0.00900714
IFNg	HGID_20240123_SC1	20240123	CTL358	4.37746	12176	2748	2748	1216	ClasMono	Monocyte|Macrophage	Ctrls_NS	-0.0471315
IFNg	HGID_20240123_SC1	20240123	CTL358	3.93362	1627	1059	2191	1040	ClasMono	Monocyte|Macrophage	Ctrls_NS	-0.00294691
IFNg	HGID_20240123_SC1	20240123	CTL358	4.74366	12269	3409	2762	1486	ClasMono	Monocyte|Macrophage	Ctrls_NS	0.396065
IFNg	HGID_20240123_SC1	20240123	CTL358	6.01935	6097	2121	3033	1608	ClasMono	Monocyte|Macrophage	Ctrls_NS	-0.0166259
IFNg	HGID_20240123_SC1	20240123	CTL358	2.49974	9601	2994	2705	1467	ClasMono	Monocyte|Macrophage	Ctrls_NS	0.0599684
IFNg	HGID_20240123_SC1	20240123	CTL358	5.94534	8965	2568	2668	1252	ClasMono	Monocyte|Macrophage	Ctrls_NS	-0.0304678
IFNg	HGID_20240123_SC1	20240123	CTL358	5.24345	2136	989	2390	973	ClasMono	Monocyte|Macrophage	Ctrls_NS	0.335913
IFNg	HGID_20240123_SC1	20240123	CTL358	3.45781	1446	1004	2217	986	ClasMono	Monocyte|Macrophage	Ctrls_NS	0.0384062
IFNg	HGID_20240123_SC1	20240123	CTL358	13.096	1657	917	2212	904	ClasMono	Monocyte|Macrophage	Ctrls_NS	0.126973
IFNg	HGID_20240123_SC1	20240123	CTL358	4.45545	2828	1363	2772	1353	ClasMono	Monocyte|Macrophage	Ctrls_NS	-0.0194567
IFNg	HGID_20240123_SC1	20240123	CTL358	5.77092	5701	2062	3069	1670	ClasMono	Monocyte|Macrophage	Ctrls_NS	-0.0525646
IFNg	HGID_20240123_SC1	20240123	CTL358	4.42434	24094	5055	2609	1478	ClasMono	Monocyte|Macrophage	Ctrls_NS	0.0670756
IFNg	HGID_20240123_SC1	20240123	CTL358	2.11746	7509	2543	2731	1425	ClasMono	Monocyte|Macrophage	Ctrls_NS	0.0243391
IFNg	HGID_20240123_SC1	20240123	CTL358	1.9678	1118	695	2217	708	ClasMono	Monocyte|Macrophage	Ctrls_NS	0.214541
IFNg	HGID_20240123_SC1	20240123	CTL358	13.9935	1858	930	2336	918	ClasMono	Monocyte|Macrophage	Ctrls_NS	0.0526362
IFNg	HGID_20240123_SC1	20240123	CTL358	4.88812	4603	1737	3076	1683	ClasMono	Monocyte|Macrophage	Ctrls_NS	-0.0603306
IFNg	HGID_20240123_SC1	20240123	CTL358	8.18468	953	686	2021	714	ClasMono	Monocyte|Macrophage	Ctrls_NS	0.375126
IFNg	HGID_20240123_SC1	20240123	CTL358	4.84027	7231	2410	2765	1419	ClasMono	Monocyte|Macrophage	Ctrls_NS	-0.0482251
IFNg	HGID_20240123_SC1	20240123	CTL358	5.10926	9473	3579	2502	1457	ClasMono	Monocyte|Macrophage	Ctrls_NS	0.141491
IFNg	HGID_20240123_SC1	20240123	CTL358	9.39819	4852	1870	3124	1741	ClasMono	Monocyte|Macrophage	Ctrls_NS	-0.012231
IFNg	HGID_20240123_SC1	20240123	CTL358	7.35069	9795	2390	2668	1102	ClasMono	Monocyte|Macrophage	Ctrls_NS	0.0787242
IFNg	HGID_20240123_SC1	20240123	CTL358	2.14521	1212	699	2327	711	ClasMono	Monocyte|Macrophage	Ctrls_NS	-0.00653433
IFNg	HGID_20240123_SC1	20240123	CTL358	5.8626	7147	2575	2824	1573	ClasMono	Monocyte|Macrophage	Ctrls_NS	0.0270364
IFNg	HGID_20240123_SC1	20240123	CTL358	3.56248	9179	3188	2529	1375	ClasMono	Monocyte|Macrophage	Ctrls_NS	0.031943
IFNg	HGID_20240123_SC1	20240123	CTL358	6.79293	6389	2518	2989	1799	ClasMono	Monocyte|Macrophage	Ctrls_NS	-0.00753184
IFNg	HGID_20240123_SC1	20240123	CTL358	3.28573	8613	2937	2543	1359	ClasMono	Monocyte|Macrophage	Ctrls_NS	-0.0148072
IFNg	HGID_20240123_SC1	20240123	CTL358	4.90073	7958	2706	2657	1377	ClasMono	Monocyte|Macrophage	Ctrls_NS	-0.0478214
IFNg	HGID_20240123_SC1	20240123	CTL358	5.29544	4891	1900	3132	1772	ClasMono	Monocyte|Macrophage	Ctrls_NS	-0.0401961
IFNg	HGID_20240123_SC1	20240123	CTL358	3.2531	9099	3394	2513	1495	ClasMono	Monocyte|Macrophage	Ctrls_NS	-0.0188558
IFNg	HGID_20240123_SC1	20240123	CTL358	4.10717	11906	2671	2757	1235	ClasMono	Monocyte|Macrophage	Ctrls_NS	-0.0530239
IFNg	HGID_20240123_SC1	20240123	CTL358	8.05687	6541	2074	2897	1451	ClasMono	Monocyte|Macrophage	Ctrls_NS	-0.0541449
IFNg	HGID_20240123_SC1	20240123	CTL358	2.30918	15027	4759	2802	1864	ClasMono	Monocyte|Macrophage	Ctrls_NS	0.0905808
IFNg	HGID_20240123_SC1	20240123	CTL358	4.81972	5436	2134	3135	1827	ClasMono	Monocyte|Macrophage	Ctrls_NS	0.111659
IFNg	HGID_20240123_SC1	20240123	CTL358	5.09338	2356	1215	2430	1200	ClasMono	Monocyte|Macrophage	Ctrls_NS	0.113014
IFNg	HGID_20240123_SC1	20240123	CTL358	4.27551	8537	2516	2633	1227	ClasMono	Monocyte|Macrophage	Ctrls_NS	-0.054359
IFNg	HGID_20240123_SC1	20240123	CTL358	2.47046	1862	1172	2230	1149	ClasMono	Monocyte|Macrophage	Ctrls_NS	0.120589
IFNg	HGID_20240123_SC1	20240123	CTL358	3.61757	11997	3581	2657	1464	ClasMono	Monocyte|Macrophage	Ctrls_NS	0.0511656
IFNg	HGID_20240123_SC1	20240123	CTL358	5.35847	4031	1942	3076	1887	ClasMono	Monocyte|Macrophage	Ctrls_NS	0.0321453
IFNg	HGID_20240123_SC1	20240123	CTL358	5.59115	5151	1630	3072	1452	ClasMono	Monocyte|Macrophage	Ctrls_NS	0.278768
IFNg	HGID_20240123_SC1	20240123	CTL358	3.26956	4129	1795	3061	1777	ClasMono	Monocyte|Macrophage	Ctrls_NS	-0.0308039
IFNg	HGID_20240123_SC1	20240123	CTL358	5.1504	13630	3840	2698	1540	ClasMono	Monocyte|Macrophage	Ctrls_NS	-0.011829
IFNg	HGID_20240123_SC1	20240123	CTL358	1.35659	516	366	1960	553	ClasMono	Monocyte|Macrophage	Ctrls_NS	0.470337
IFNg	HGID_20240123_SC1	20240123	CTL358	4.09124	16572	4658	2717	1704	ClasMono	Monocyte|Macrophage	Ctrls_NS	0.0382962
IFNg	HGID_20240123_SC1	20240123	CTL358	5.07266	7294	2263	2726	1300	ClasMono	Monocyte|Macrophage	Ctrls_NS	-0.0363675
IFNg	HGID_20240123_SC1	20240123	CTL358	4.03128	9079	2737	2614	1316	ClasMono	Monocyte|Macrophage	Ctrls_NS	-0.0104242
IFNg	HGID_20240123_SC1	20240123	CTL358	3.32694	3126	1456	2899	1444	ClasMono	Monocyte|Macrophage	Ctrls_NS	-0.0276958
IFNg	HGID_20240123_SC1	20240123	CTL358	5.83879	12828	3432	2714	1428	ClasMono	Monocyte|Macrophage	Ctrls_NS	-0.0237052
IFNg	HGID_20240123_SC1	20240123	CTL358	2.36486	592	478	1822	663	ClasMono	Monocyte|Macrophage	Ctrls_NS	-0.0312165
IFNg	HGID_20240123_SC1	20240123	CTL358	4.21289	6670	2231	2911	1544	ClasMono	Monocyte|Macrophage	Ctrls_NS	-0.00559675
IFNg	HGID_20240123_SC1	20240123	CTL358	2.24321	5082	1970	3162	1807	ClasMono	Monocyte|Macrophage	Ctrls_NS	-0.0382933
IFNg	HGID_20240123_SC1	20240123	CTL358	3.93939	4950	2087	3182	1962	ClasMono	Monocyte|Macrophage	Ctrls_NS	-0.0180849
IFNg	HGID_20240123_SC1	20240123	CTL358	1.20773	828	632	1932	708	ClasMono	Monocyte|Macrophage	Ctrls_NS	0.210495
IFNg	HGID_20240123_SC1	20240123	CTL358	5.48807	4610	1877	3124	1809	ClasMono	Monocyte|Macrophage	Ctrls_NS	-0.0385505
IFNg	HGID_20240123_SC1	20240123	CTL358	3.73913	5750	2030	3067	1636	ClasMono	Monocyte|Macrophage	Ctrls_NS	0.0462838
IFNg	HGID_20240123_SC1	20240123	CTL358	4.1883	8858	2453	2644	1172	ClasMono	Monocyte|Macrophage	Ctrls_NS	-0.0566967
IFNg	HGID_20240123_SC1	20240123	CTL358	2.29816	3307	1487	2947	1471	ClasMono	Monocyte|Macrophage	Ctrls_NS	0.0320288
IFNg	HGID_20240123_SC1	20240123	CTL358	6.31741	649	497	1922	645	ClasMono	Monocyte|Macrophage	Ctrls_NS	0.0390073
IFNg	HGID_20240123_SC1	20240123	CTL358	3.84673	13284	2890	2750	1278	ClasMono	Monocyte|Macrophage	Ctrls_NS	-0.044654
IFNg	HGID_20240123_SC1	20240123	CTL358	2.48042	766	602	1837	691	ClasMono	Monocyte|Macrophage	Ctrls_NS	0.0646316
IFNg	HGID_20240123_SC1	20240123	CTL358	7.67267	7442	2287	2736	1296	ClasMono	Monocyte|Macrophage	Ctrls_NS	-0.0351839
IFNg	HGID_20240123_SC1	20240123	CTL358	2.76046	1123	827	2102	824	ClasMono	Monocyte|Macrophage	Ctrls_NS	0.148272
IFNg	HGID_20240123_SC1	20240123	CTL358	4.90768	10290	2486	2690	1157	ClasMono	Monocyte|Macrophage	Ctrls_NS	-0.0130182
IFNg	HGID_20240123_SC1	20240123	CTL358	6.20192	4160	1597	2999	1568	ClasMono	Monocyte|Macrophage	Ctrls_NS	0.344778
IFNg	HGID_20240123_SC1	20240123	CTL358	3.50281	8536	2415	2672	1224	ClasMono	Monocyte|Macrophage	Ctrls_NS	0.0535254
IFNg	HGID_20240123_SC1	20240123	CTL358	2.76257	8217	2726	2505	1255	ClasMono	Monocyte|Macrophage	Ctrls_NS	-0.0295103
IFNg	HGID_20240123_SC1	20240123	CTL358	5.09259	6480	2201	2927	1542	ClasMono	Monocyte|Macrophage	Ctrls_NS	0.0434133
IFNg	HGID_20240123_SC1	20240123	CTL358	6.20941	6313	2294	2945	1611	ClasMono	Monocyte|Macrophage	Ctrls_NS	0.0162953
IFNg	HGID_20240123_SC1	20240123	CTL358	4.8231	18598	4740	2655	1640	ClasMono	Monocyte|Macrophage	Ctrls_NS	0.025058
IFNg	HGID_20240123_SC1	20240123	CTL358	5.98347	9075	2638	2603	1150	ClasMono	Monocyte|Macrophage	Ctrls_NS	-0.0548511
IFNg	HGID_20240123_SC1	20240123	CTL358	7.11715	2501	1128	2528	1118	ClasMono	Monocyte|Macrophage	Ctrls_NS	0.176301
IFNg	HGID_20240123_SC1	20240123	CTL358	3.40005	7294	2452	2767	1429	ClasMono	Monocyte|Macrophage	Ctrls_NS	-0.0546989
IFNg	HGID_20240123_SC1	20240123	CTL358	5.3291	5667	2082	3098	1706	ClasMono	Monocyte|Macrophage	Ctrls_NS	0.045533
IFNg	HGID_20240123_SC1	20240123	CTL358	8.17121	1285	792	2388	787	ClasMono	Monocyte|Macrophage	Ctrls_NS	0.0174565
IFNg	HGID_20240123_SC1	20240123	CTL358	4.93834	19055	5010	2666	1613	ClasMono	Monocyte|Macrophage	Ctrls_NS	0.130016
IFNg	HGID_20240123_SC1	20240123	CTL358	4.76642	10553	3451	2577	1433	ClasMono	Monocyte|Macrophage	Ctrls_NS	0.0206311
IFNg	HGID_20240123_SC1	20240123	CTL358	3.42305	3418	1547	2965	1528	ClasMono	Monocyte|Macrophage	Ctrls_NS	-0.000820356
IFNg	HGID_20240123_SC1	20240123	CTL358	3.30985	16889	4204	2687	1535	ClasMono	Monocyte|Macrophage	Ctrls_NS	0.0154271
IFNg	HGID_20240123_SC1	20240123	CTL358	3.96301	1514	1046	2168	1020	ClasMono	Monocyte|Macrophage	Ctrls_NS	-0.0252313
IFNg	HGID_20240123_SC1	20240123	CTL358	10.8057	1601	825	2268	818	ClasMono	Monocyte|Macrophage	Ctrls_NS	0.145531
IFNg	HGID_20240123_SC1	20240123	CTL358	4.32186	5692	2442	3142	1953	ClasMono	Monocyte|Macrophage	Ctrls_NS	0.0343329
IFNg	HGID_20240123_SC1	20240123	CTL358	5.51309	4317	1772	3031	1731	ClasMono	Monocyte|Macrophage	Ctrls_NS	0.0281157
IFNg	HGID_20240123_SC1	20240123	CTL358	2.42049	3553	1522	2984	1512	ClasMono	Monocyte|Macrophage	Ctrls_NS	-0.0323537
IFNg	HGID_20240123_SC1	20240123	CTL358	12.3462	2357	1270	2409	1234	ClasMono	Monocyte|Macrophage	Ctrls_NS	0.00851738
IFNg	HGID_20240123_SC1	20240123	CTL358	5.38727	4919	1927	3165	1821	ClasMono	Monocyte|Macrophage	Ctrls_NS	-0.0510039
IFNg	HGID_20240123_SC1	20240123	CTL358	2.1692	922	667	2002	722	ClasMono	Monocyte|Macrophage	Ctrls_NS	0.148467
IFNg	HGID_20240123_SC1	20240123	CTL358	6.95211	8875	3224	2481	1396	ClasMono	Monocyte|Macrophage	Ctrls_NS	0.0874512
IFNg	HGID_20240123_SC1	20240123	CTL358	2.66041	1278	886	2315	877	ClasMono	Monocyte|Macrophage	Ctrls_NS	0.246228
IFNg	HGID_20240123_SC1	20240123	CTL358	6.60066	909	631	2019	665	ClasMono	Monocyte|Macrophage	Ctrls_NS	0.091427
IFNg	HGID_20240123_SC1	20240123	CTL358	6.16927	14167	3207	2741	1316	ClasMono	Monocyte|Macrophage	Ctrls_NS	-0.00526825
IFNg	HGID_20240123_SC1	20240123	CTL358	1.77253	677	479	1894	598	ClasMono	Monocyte|Macrophage	Ctrls_NS	0.222054
IFNg	HGID_20240123_SC1	20240123	CTL358	3.49288	2319	993	2456	987	ClasMono	Monocyte|Macrophage	Ctrls_NS	0.701551
IFNg	HGID_20240123_SC1	20240123	CTL358	3.12185	993	716	2007	733	ClasMono	Monocyte|Macrophage	Ctrls_NS	0.135887
IFNg	HGID_20240123_SC1	20240123	CTL358	7.56804	5695	2177	3103	1755	ClasMono	Monocyte|Macrophage	Ctrls_NS	-0.043191
IFNg	HGID_20240123_SC1	20240123	CTL358	5.82011	2457	1197	2492	1183	ClasMono	Monocyte|Macrophage	Ctrls_NS	0.115257
IFNg	HGID_20240123_SC1	20240123	CTL358	6.4257	5478	1895	3054	1575	ClasMono	Monocyte|Macrophage	Ctrls_NS	0.563427
IFNg	HGID_20240123_SC1	20240123	CTL358	6.32752	6369	2103	2930	1521	ClasMono	Monocyte|Macrophage	Ctrls_NS	0.00939973
IFNg	HGID_20240123_SC1	20240123	CTL358	2.53973	6418	2266	2967	1619	ClasMono	Monocyte|Macrophage	Ctrls_NS	-0.0354666
IFNg	HGID_20240123_SC1	20240123	CTL358	3.28395	6547	2080	2882	1416	ClasMono	Monocyte|Macrophage	Ctrls_NS	0.123092
IFNg	HGID_20240123_SC1	20240123	CTL358	1.97796	3539	1702	3024	1681	ClasMono	Monocyte|Macrophage	Ctrls_NS	0.018852
IFNg	HGID_20240123_SC1	20240123	CTL358	4.59975	7870	2563	2641	1296	ClasMono	Monocyte|Macrophage	Ctrls_NS	-0.0462483
IFNg	HGID_20240123_SC1	20240123	CTL358	6.62403	8288	2564	2605	1209	ClasMono	Monocyte|Macrophage	Ctrls_NS	0.184015
IFNg	HGID_20240123_SC1	20240123	CTL358	2.73143	7432	2243	2739	1284	ClasMono	Monocyte|Macrophage	Ctrls_NS	-0.0466151
IFNg	HGID_20240123_SC1	20240123	CTL358	1.43266	1396	981	2258	959	ClasMono	Monocyte|Macrophage	Ctrls_NS	0.0857591
IFNg	HGID_20240123_SC1	20240123	CTL358	2.98353	7709	2585	2734	1422	ClasMono	Monocyte|Macrophage	Ctrls_NS	-0.00686486
IFNg	HGID_20240123_SC1	20240123	CTL358	2.73527	3071	1480	2883	1462	ClasMono	Monocyte|Macrophage	Ctrls_NS	-0.0059664
IFNg	HGID_20240123_SC1	20240123	CTL358	3.60437	10515	2976	2727	1391	ClasMono	Monocyte|Macrophage	Ctrls_NS	-0.0526726
IFNg	HGID_20240123_SC1	20240123	CTL358	5.98663	3441	1493	2968	1475	ClasMono	Monocyte|Macrophage	Ctrls_NS	0.281472
IFNg	HGID_20240123_SC1	20240123	CTL358	0.808625	742	596	1818	690	ClasMono	Monocyte|Macrophage	Ctrls_NS	0.120393
IFNg	HGID_20240123_SC1	20240123	CTL358	4.69167	12746	3200	2691	1312	ClasMono	Monocyte|Macrophage	Ctrls_NS	-0.0584511
IFNg	HGID_20240123_SC1	20240123	CTL358	4.7373	3483	1454	2962	1439	ClasMono	Monocyte|Macrophage	Ctrls_NS	0.204207
IFNg	HGID_20240123_SC1	20240123	CTL358	1.19048	840	651	1912	718	ClasMono	Monocyte|Macrophage	Ctrls_NS	0.0681165
IFNg	HGID_20240123_SC1	20240123	CTL358	6.8837	8048	2886	2561	1308	ClasMono	Monocyte|Macrophage	Ctrls_NS	0.104253
IFNg	HGID_20240123_SC1	20240123	CTL358	2.84996	3579	1905	3054	1845	ClasMono	Monocyte|Macrophage	Ctrls_NS	0.0445453
IFNg	HGID_20240123_SC1	20240123	CTL358	4.2066	8035	2484	2595	1222	ClasMono	Monocyte|Macrophage	Ctrls_NS	-0.00595976
IFNg	HGID_20240123_SC1	20240123	CTL358	5.07249	23795	5339	2537	1498	ClasMono	Monocyte|Macrophage	Ctrls_NS	0.127694
IFNg	HGID_20240123_SC1	20240123	CTL358	8.90411	2920	1662	2803	1616	ClasMono	Monocyte|Macrophage	Ctrls_NS	0.116659
IFNg	HGID_20240123_SC1	20240123	CTL358	7.22505	3737	1670	3002	1650	ClasMono	Monocyte|Macrophage	Ctrls_NS	0.0072661
IFNg	HGID_20240123_SC1	20240123	CTL358	4.37866	6486	2039	2866	1374	ClasMono	Monocyte|Macrophage	Ctrls_NS	0.577921
IFNg	HGID_20240123_SC1	20240123	CTL358	8.406	2867	1252	2789	1241	ClasMono	Monocyte|Macrophage	Ctrls_NS	0.0858452
IFNg	HGID_20240123_SC1	20240123	CTL358	4.30052	7813	2840	2661	1467	ClasMono	Monocyte|Macrophage	Ctrls_NS	-0.0509479
IFNg	HGID_20240123_SC1	20240123	CTL358	6.26001	6246	2129	2983	1567	ClasMono	Monocyte|Macrophage	Ctrls_NS	-0.0651101
IFNg	HGID_20240123_SC1	20240123	CTL358	2.27501	9978	2734	2720	1331	ClasMono	Monocyte|Macrophage	Ctrls_NS	-0.0293226
IFNg	HGID_20240123_SC1	20240123	CTL358	7.48884	6049	2274	3050	1718	ClasMono	Monocyte|Macrophage	Ctrls_NS	0.00411931
IFNg	HGID_20240123_SC1	20240123	CTL358	5.82733	10691	3714	2579	1463	ClasMono	Monocyte|Macrophage	Ctrls_NS	0.122147
IFNg	HGID_20240123_SC1	20240123	CTL358	6.25182	6878	2244	2813	1421	ClasMono	Monocyte|Macrophage	Ctrls_NS	-0.0541187
IFNg	HGID_20240123_SC1	20240123	CTL358	5.32614	7604	2372	2737	1344	ClasMono	Monocyte|Macrophage	Ctrls_NS	-0.0254128
IFNg	HGID_20240123_SC1	20240123	CTL358	6.1086	5304	1964	3140	1727	ClasMono	Monocyte|Macrophage	Ctrls_NS	-0.0509415
IFNg	HGID_20240123_SC1	20240123	CTL358	5.91052	6683	2326	2943	1563	ClasMono	Monocyte|Macrophage	Ctrls_NS	0.034975
IFNg	HGID_20240123_SC1	20240123	CTL358	2.7027	555	428	1892	607	ClasMono	Monocyte|Macrophage	Ctrls_NS	0.165573
IFNg	HGID_20240123_SC1	20240123	CTL358	3.10574	4057	1737	3010	1710	ClasMono	Monocyte|Macrophage	Ctrls_NS	0.0929479
IFNg	HGID_20240123_SC1	20240123	CTL358	7.60689	9636	2841	2644	1305	ClasMono	Monocyte|Macrophage	Ctrls_NS	-0.041769
IFNg	HGID_20240123_SC1	20240123	CTL358	12.4206	3462	1510	2976	1498	ClasMono	Monocyte|Macrophage	Ctrls_NS	-0.03195
IFNg	HGID_20240123_SC1	20240123	CTL358	10.3213	3081	1294	2865	1282	ClasMono	Monocyte|Macrophage	Ctrls_NS	0.103446
IFNg	HGID_20240123_SC1	20240123	CTL358	7.87834	2729	1306	2688	1281	ClasMono	Monocyte|Macrophage	Ctrls_NS	-0.0538608
IFNg	HGID_20240123_SC1	20240123	CTL358	9.73597	606	433	1933	618	ClasMono	Monocyte|Macrophage	Ctrls_NS	0.495129
IFNg	HGID_20240123_SC1	20240123	CTL358	7.6766	2449	1214	2488	1200	ClasMono	Monocyte|Macrophage	Ctrls_NS	0.0411262
IFNg	HGID_20240123_SC1	20240123	CTL358	6.15385	715	490	2014	603	ClasMono	Monocyte|Macrophage	Ctrls_NS	0.276263
IFNg	HGID_20240123_SC1	20240123	CTL358	5.6137	1051	723	1999	724	ClasMono	Monocyte|Macrophage	Ctrls_NS	0.0976822
IFNg	HGID_20240123_SC1	20240123	CTL358	4.58148	4038	2005	3089	1956	ClasMono	Monocyte|Macrophage	Ctrls_NS	0.01566
IFNg	HGID_20240123_SC1	20240123	CTL358	1.66445	1502	1004	2181	976	ClasMono	Monocyte|Macrophage	Ctrls_NS	0.0437659
IFNg	HGID_20240123_SC1	20240123	CTL358	2.27818	834	619	1951	687	ClasMono	Monocyte|Macrophage	Ctrls_NS	0.00597978
IFNg	HGID_20240123_SC1	20240123	CTL358	6.81599	4152	1595	2968	1558	ClasMono	Monocyte|Macrophage	Ctrls_NS	0.00877376
IFNg	HGID_20240123_SC1	20240123	CTL358	4.9478	4406	1695	3037	1654	ClasMono	Monocyte|Macrophage	Ctrls_NS	-0.0608162
IFNg	HGID_20240123_SC1	20240123	CTL358	5.27068	5597	2075	3117	1737	ClasMono	Monocyte|Macrophage	Ctrls_NS	-0.0056787
IFNg	HGID_20240123_SC1	20240123	CTL358	4.5672	2299	1325	2383	1293	ClasMono	Monocyte|Macrophage	Ctrls_NS	0.0247549
IFNg	HGID_20240123_SC1	20240123	CTL358	6.74637	3513	1753	3012	1693	ClasMono	Monocyte|Macrophage	Ctrls_NS	0.0541598
IFNg	HGID_20240123_SC1	20240123	CTL358	6.99113	13417	3972	2671	1601	ClasMono	Monocyte|Macrophage	Ctrls_NS	0.0724801
IFNg	HGID_20240123_SC1	20240123	CTL358	3.64583	576	412	1977	582	ClasMono	Monocyte|Macrophage	Ctrls_NS	0.140974
IFNg	HGID_20240123_SC1	20240123	CTL358	8.0382	2513	1237	2527	1225	ClasMono	Monocyte|Macrophage	Ctrls_NS	0.0340157
IFNg	HGID_20240123_SC1	20240123	CTL358	3.63126	10685	2984	2717	1379	ClasMono	Monocyte|Macrophage	Ctrls_NS	-0.0458503
IFNg	HGID_20240123_SC1	20240123	CTL358	0.943396	530	433	1704	625	ClasMono	Monocyte|Macrophage	Ctrls_NS	0.113239
IFNg	HGID_20240123_SC1	20240123	CTL358	5.85806	6538	2897	3047	1986	ClasMono	Monocyte|Macrophage	Ctrls_NS	0.104081
IFNg	HGID_20240123_SC1	20240123	CTL358	4.49932	6601	2647	3006	1847	ClasMono	Monocyte|Macrophage	Ctrls_NS	0.173715
IFNg	HGID_20240123_SC1	20240123	CTL358	4.82904	17519	4428	2646	1446	ClasMono	Monocyte|Macrophage	Ctrls_NS	-0.0218627
IFNg	HGID_20240123_SC1	20240123	CTL358	18.5	600	395	1992	573	ClasMono	Monocyte|Macrophage	Ctrls_NS	0.249171
IFNg	HGID_20240123_SC1	20240123	CTL358	4.7642	2078	1140	2345	1131	ClasMono	Monocyte|Macrophage	Ctrls_NS	0.0438511
IFNg	HGID_20240123_SC1	20240123	CTL358	5.24713	4269	1762	3062	1731	ClasMono	Monocyte|Macrophage	Ctrls_NS	0.0336668
IFNg	HGID_20240123_SC1	20240123	CTL358	6.02273	880	627	1973	687	ClasMono	Monocyte|Macrophage	Ctrls_NS	0.121506
IFNg	HGID_20240123_SC1	20240123	CTL358	5.55556	8586	3280	2445	1382	ClasMono	Monocyte|Macrophage	Ctrls_NS	-0.022756
IFNg	HGID_20240123_SC1	20240123	CTL358	3.75267	12631	3226	2712	1374	ClasMono	Monocyte|Macrophage	Ctrls_NS	-0.0439616
IFNg	HGID_20240123_SC1	20240123	CTL358	7.75555	6447	2146	2920	1500	ClasMono	Monocyte|Macrophage	Ctrls_NS	-0.0296117
IFNg	HGID_20240123_SC1	20240123	CTL358	4.49074	17280	3557	2699	1293	ClasMono	Monocyte|Macrophage	Ctrls_NS	0.0504462
IFNg	HGID_20240123_SC1	20240123	CTL358	10.7677	5080	1874	3108	1692	ClasMono	Monocyte|Macrophage	Ctrls_NS	-0.0562097
IFNg	HGID_20240123_SC1	20240123	CTL358	8.00981	2447	1081	2479	1061	ClasMono	Monocyte|Macrophage	Ctrls_NS	0.146816
IFNg	HGID_20240123_SC1	20240123	CTL358	2.89028	5432	2147	3172	1859	ClasMono	Monocyte|Macrophage	Ctrls_NS	-0.0374522
IFNg	HGID_20240123_SC1	20240123	CTL358	4.14194	8595	2917	2451	1173	ClasMono	Monocyte|Macrophage	Ctrls_NS	-0.0101879
IFNg	HGID_20240123_SC1	20240123	CTL358	2.73512	6837	2526	2924	1674	ClasMono	Monocyte|Macrophage	Ctrls_NS	0.0461029
IFNg	HGID_20240123_SC1	20240123	CTL358	4.66334	4010	1708	3021	1690	ClasMono	Monocyte|Macrophage	Ctrls_NS	-0.0219249
IFNg	HGID_20240123_SC1	20240123	CTL358	6.13757	945	666	1980	696	ClasMono	Monocyte|Macrophage	Ctrls_NS	0.0685559
IFNg	HGID_20240123_SC1	20240123	CTL358	6.46453	1748	1056	2206	1027	ClasMono	Monocyte|Macrophage	Ctrls_NS	0.0261711
IFNg	HGID_20240123_SC1	20240123	CTL358	6.07494	5498	2001	3077	1689	ClasMono	Monocyte|Macrophage	Ctrls_NS	-0.0557213
IFNg	HGID_20240123_SC1	20240123	CTL358	3.59449	8207	2575	2569	1211	ClasMono	Monocyte|Macrophage	Ctrls_NS	0.00797619
IFNg	HGID_20240123_SC1	20240123	CTL358	6.19543	4810	1884	3136	1771	ClasMono	Monocyte|Macrophage	Ctrls_NS	0.0583146
IFNg	HGID_20240123_SC1	20240123	CTL358	2.30011	913	597	2043	636	ClasMono	Monocyte|Macrophage	Ctrls_NS	0.299262
IFNg	HGID_20240123_SC1	20240123	CTL358	4.16942	7579	2636	2737	1474	ClasMono	Monocyte|Macrophage	Ctrls_NS	-0.0192793
IFNg	HGID_20240123_SC1	20240123	CTL358	1.55405	1480	987	2216	963	ClasMono	Monocyte|Macrophage	Ctrls_NS	0.0169094
IFNg	HGID_20240123_SC1	20240123	CTL358	5.59808	6663	2166	2852	1418	ClasMono	Monocyte|Macrophage	Ctrls_NS	-0.0354799
IFNg	HGID_20240123_SC1	20240123	CTL358	9.32081	2768	1540	2696	1494	ClasMono	Monocyte|Macrophage	Ctrls_NS	0.0246433
IFNg	HGID_20240123_SC1	20240123	CTL358	4.14313	531	424	1788	616	ClasMono	Monocyte|Macrophage	Ctrls_NS	0.113676
IFNg	HGID_20240123_SC1	20240123	CTL358	2.43902	3075	1563	2903	1538	ClasMono	Monocyte|Macrophage	Ctrls_NS	-0.0119572
IFNg	HGID_20240123_SC1	20240123	CTL358	5.09232	19009	4506	2602	1387	ClasMono	Monocyte|Macrophage	Ctrls_NS	-0.00202241
IFNg	HGID_20240123_SC1	20240123	CTL358	3.89381	1130	736	2208	743	ClasMono	Monocyte|Macrophage	Ctrls_NS	0.132956
IFNg	HGID_20240123_SC1	20240123	CTL358	6.00232	7747	2431	2712	1340	ClasMono	Monocyte|Macrophage	Ctrls_NS	0.340563
IFNg	HGID_20240123_SC1	20240123	CTL358	5.78921	14147	3195	2989	1361	ClasMono	Monocyte|Macrophage	Ctrls_NS	-0.0429183
IFNg	HGID_20240123_SC1	20240123	CTL358	4.2157	9773	2833	2673	1354	ClasMono	Monocyte|Macrophage	Ctrls_NS	-0.0419304
IFNg	HGID_20240123_SC1	20240123	CTL358	2.15077	4603	1785	3104	1721	ClasMono	Monocyte|Macrophage	Ctrls_NS	0.0772231
IFNg	HGID_20240123_SC1	20240123	CTL358	6.31424	2724	1286	2699	1273	ClasMono	Monocyte|Macrophage	Ctrls_NS	0.0158946
IFNg	HGID_20240123_SC1	20240123	CTL358	6.23937	7645	2954	2741	1583	ClasMono	Monocyte|Macrophage	Ctrls_NS	-0.0211682
IFNg	HGID_20240123_SC1	20240123	CTL358	1.33136	1352	914	2340	895	ClasMono	Monocyte|Macrophage	Ctrls_NS	0.0777091
IFNg	HGID_20240123_SC1	20240123	CTL358	4.96432	16538	4334	2683	1560	ClasMono	Monocyte|Macrophage	Ctrls_NS	-0.039589
IFNg	HGID_20240123_SC1	20240123	CTL358	4.68516	5336	1977	3109	1707	ClasMono	Monocyte|Macrophage	Ctrls_NS	-0.0392232
IFNg	HGID_20240123_SC1	20240123	CTL358	5.17168	7019	2755	2904	1753	ClasMono	Monocyte|Macrophage	Ctrls_NS	0.140017
IFNg	HGID_20240123_SC1	20240123	CTL358	6.16114	6330	1908	2942	1371	ClasMono	Monocyte|Macrophage	Ctrls_NS	-0.0233914
IFNg	HGID_20240123_SC1	20240123	CTL358	5.08008	5807	1835	2935	1408	ClasMono	Monocyte|Macrophage	Ctrls_NS	-0.0553718
IFNg	HGID_20240123_SC1	20240123	CTL358	12.7757	2176	1297	2302	1253	ClasMono	Monocyte|Macrophage	Ctrls_NS	0.147961
IFNg	HGID_20240123_SC1	20240123	CTL358	5.14196	4473	1772	3085	1715	ClasMono	Monocyte|Macrophage	Ctrls_NS	-0.0484236
IFNg	HGID_20240123_SC1	20240123	CTL358	3.48485	660	515	1810	664	ClasMono	Monocyte|Macrophage	Ctrls_NS	0.0852374
IFNg	HGID_20240123_SC1	20240123	CTL358	9.6	4125	1508	2970	1474	ClasMono	Monocyte|Macrophage	Ctrls_NS	0.030995
IFNg	HGID_20240123_SC1	20240123	CTL358	4.41925	6087	2422	3069	1803	ClasMono	Monocyte|Macrophage	Ctrls_NS	-0.0388194
IFNg	HGID_20240123_SC1	20240123	CTL358	7.82755	4152	1744	3027	1725	ClasMono	Monocyte|Macrophage	Ctrls_NS	-0.0555297
IFNg	HGID_20240123_SC1	20240123	CTL358	9.82949	997	669	2130	710	ClasMono	Monocyte|Macrophage	Ctrls_NS	0.169649
IFNg	HGID_20240123_SC1	20240123	CTL358	6.89938	2435	994	2492	980	ClasMono	Monocyte|Macrophage	Ctrls_NS	0.0822021
IFNg	HGID_20240123_SC1	20240123	CTL358	2.83117	15400	4269	2769	1585	ClasMono	Monocyte|Macrophage	Ctrls_NS	0.110943
IFNg	HGID_20240123_SC1	20240123	CTL358	2.83945	4684	1679	3065	1602	ClasMono	Monocyte|Macrophage	Ctrls_NS	-0.00232542
IFNg	HGID_20240123_SC1	20240123	CTL358	8.56128	2815	1293	2753	1278	ClasMono	Monocyte|Macrophage	Ctrls_NS	0.463708
IFNg	HGID_20240123_SC1	20240123	CTL358	7.31502	3568	1599	3012	1583	ClasMono	Monocyte|Macrophage	Ctrls_NS	-0.005362
IFNg	HGID_20240123_SC1	20240123	CTL358	6.89655	9483	2525	2663	1152	ClasMono	Monocyte|Macrophage	Ctrls_NS	-0.0124594
IFNg	HGID_20240123_SC1	20240123	CTL358	5.53511	12502	3912	2645	1501	ClasMono	Monocyte|Macrophage	Ctrls_NS	0.0597565
IFNg	HGID_20240123_SC1	20240123	CTL358	9.88048	1255	824	2273	832	ClasMono	Monocyte|Macrophage	Ctrls_NS	0.362899
IFNg	HGID_20240123_SC1	20240123	CTL358	8.65071	1838	1009	2282	990	ClasMono	Monocyte|Macrophage	Ctrls_NS	0.0121377
IFNg	HGID_20240123_SC1	20240123	CTL358	4.79209	7888	2579	2628	1309	ClasMono	Monocyte|Macrophage	Ctrls_NS	-0.0351749
IFNg	HGID_20240123_SC1	20240123	CTL358	9.13086	2048	1301	2211	1248	ClasMono	Monocyte|Macrophage	Ctrls_NS	0.128655
IFNg	HGID_20240123_SC1	20240123	CTL358	5.34674	11839	3164	2671	1303	ClasMono	Monocyte|Macrophage	Ctrls_NS	-0.0557316
IFNg	HGID_20240123_SC1	20240123	CTL358	6.65336	4509	1827	3090	1767	ClasMono	Monocyte|Macrophage	Ctrls_NS	-0.00070087
IFNg	HGID_20240123_SC1	20240123	CTL358	1.83028	601	461	1885	629	ClasMono	Monocyte|Macrophage	Ctrls_NS	0.267435
IFNg	HGID_20240123_SC1	20240123	CTL358	5.60056	5678	2254	3119	1857	ClasMono	Monocyte|Macrophage	Ctrls_NS	-0.0462267
IFNg	HGID_20240123_SC1	20240123	CTL358	4.662	7293	2466	2758	1445	ClasMono	Monocyte|Macrophage	Ctrls_NS	-0.00138661
IFNg	HGID_20240123_SC1	20240123	CTL358	3.86417	854	620	1951	679	ClasMono	Monocyte|Macrophage	Ctrls_NS	0.0349781
IFNg	HGID_20240123_SC1	20240123	CTL358	7.06107	1048	719	2082	720	ClasMono	Monocyte|Macrophage	Ctrls_NS	0.0568229
IFNg	HGID_20240123_SC1	20240123	CTL358	6.28735	4183	1700	3042	1674	ClasMono	Monocyte|Macrophage	Ctrls_NS	0.0460221
IFNg	HGID_20240123_SC1	20240123	CTL358	7.20549	8896	2621	2630	1241	ClasMono	Monocyte|Macrophage	Ctrls_NS	-0.0160893
IFNg	HGID_20240123_SC1	20240123	CTL358	1.92942	6064	2623	3130	1973	ClasMono	Monocyte|Macrophage	Ctrls_NS	0.103123
IFNg	HGID_20240123_SC1	20240123	CTL358	4.77681	6071	2069	2998	1559	ClasMono	Monocyte|Macrophage	Ctrls_NS	-0.0651101
IFNg	HGID_20240123_SC1	20240123	CTL358	5.88061	3367	1466	2946	1452	ClasMono	Monocyte|Macrophage	Ctrls_NS	0.0944961
IFNg	HGID_20240123_SC1	20240123	CTL358	4.14467	11364	3676	2658	1538	ClasMono	Monocyte|Macrophage	Ctrls_NS	0.020696
IFNg	HGID_20240123_SC1	20240123	CTL358	8.66916	5087	1831	3108	1654	ClasMono	Monocyte|Macrophage	Ctrls_NS	0.016274
IFNg	HGID_20240123_SC1	20240123	CTL358	4.89044	6891	2545	2903	1644	ClasMono	Monocyte|Macrophage	Ctrls_NS	-0.0303979
IFNg	HGID_20240123_SC1	20240123	CTL358	4.56869	6457	2319	2970	1662	ClasMono	Monocyte|Macrophage	Ctrls_NS	-0.0533268
IFNg	HGID_20240123_SC1	20240123	CTL358	6.84963	4336	1689	3021	1646	ClasMono	Monocyte|Macrophage	Ctrls_NS	-0.00663665
IFNg	HGID_20240123_SC1	20240123	CTL358	1.3756	3344	1469	2940	1454	ClasMono	Monocyte|Macrophage	Ctrls_NS	-0.0192229
IFNg	HGID_20240123_SC1	20240123	CTL358	5.24283	10357	3599	2587	1516	ClasMono	Monocyte|Macrophage	Ctrls_NS	-0.0259177
IFNg	HGID_20240123_SC1	20240123	CTL358	4.0332	24819	5408	2541	1474	ClasMono	Monocyte|Macrophage	Ctrls_NS	0.10854
IFNg	HGID_20240123_SC1	20240123	CTL358	4.00903	5313	2216	3194	1953	ClasMono	Monocyte|Macrophage	Ctrls_NS	-0.031379
IFNg	HGID_20240123_SC1	20240123	CTL358	3.39743	6917	2208	2788	1365	ClasMono	Monocyte|Macrophage	Ctrls_NS	-0.0351433
IFNg	HGID_20240123_SC1	20240123	CTL358	5.11983	7344	2948	2820	1688	ClasMono	Monocyte|Macrophage	Ctrls_NS	0.136409
IFNg	HGID_20240123_SC1	20240123	CTL358	7.15918	3939	1558	2962	1532	ClasMono	Monocyte|Macrophage	Ctrls_NS	0.0720761
IFNg	HGID_20240123_SC1	20240123	CTL358	1.39721	501	425	1743	647	ClasMono	Monocyte|Macrophage	Ctrls_NS	0.182637
IFNg	HGID_20240123_SC1	20240123	CTL358	8.89722	5867	1938	3005	1501	ClasMono	Monocyte|Macrophage	Ctrls_NS	-0.0168837
IFNg	HGID_20240123_SC1	20240123	CTL358	7.63658	3313	1480	2951	1462	ClasMono	Monocyte|Macrophage	Ctrls_NS	0.0913096
IFNg	HGID_20240123_SC1	20240123	CTL358	6.51774	7610	2496	2754	1419	ClasMono	Monocyte|Macrophage	Ctrls_NS	0.0871435
IFNg	HGID_20240123_SC1	20240123	CTL358	5.03731	7504	2786	2818	1558	ClasMono	Monocyte|Macrophage	Ctrls_NS	0.106222
IFNg	HGID_20240123_SC1	20240123	CTL358	3.30396	4994	2155	3210	2011	ClasMono	Monocyte|Macrophage	Ctrls_NS	-0.00975259
IFNg	HGID_20240123_SC1	20240123	CTL358	4.72521	13756	3331	2772	1446	ClasMono	Monocyte|Macrophage	Ctrls_NS	-0.0539842
IFNg	HGID_20240123_SC1	20240123	CTL358	5.66657	3353	1879	3014	1816	ClasMono	Monocyte|Macrophage	Ctrls_NS	0.183252
IFNg	HGID_20240123_SC1	20240123	CTL358	1.76471	510	426	1787	632	ClasMono	Monocyte|Macrophage	Ctrls_NS	0.023148
IFNg	HGID_20240123_SC1	20240123	CTL358	6.43612	3123	1354	2908	1346	ClasMono	Monocyte|Macrophage	Ctrls_NS	-0.00110788
IFNg	HGID_20240123_SC1	20240123	CTL358	3.70699	6771	2296	2803	1453	ClasMono	Monocyte|Macrophage	Ctrls_NS	-0.0115143
IFNg	HGID_20240123_SC1	20240123	CTL358	6.30186	8315	3036	2443	1237	ClasMono	Monocyte|Macrophage	Ctrls_NS	-0.0550346
IFNg	HGID_20240123_SC1	20240123	CTL358	1.36426	733	565	1807	656	ClasMono	Monocyte|Macrophage	Ctrls_NS	0.0862916
IFNg	HGID_20240123_SC1	20240123	CTL358	3.36428	8293	2976	2457	1306	ClasMono	Monocyte|Macrophage	Ctrls_NS	-0.0131427
IFNg	HGID_20240123_SC1	20240123	CTL358	3.20535	14663	3180	2745	1305	ClasMono	Monocyte|Macrophage	Ctrls_NS	0.0100444
IFNg	HGID_20240123_SC1	20240123	CTL358	8.28074	5229	1730	3054	1515	ClasMono	Monocyte|Macrophage	Ctrls_NS	-0.0118258
IFNg	HGID_20240123_SC1	20240123	CTL358	2.99479	768	602	1817	684	ClasMono	Monocyte|Macrophage	Ctrls_NS	0.0487272
IFNg	HGID_20240123_SC1	20240123	CTL358	4.40447	10285	2793	2700	1305	ClasMono	Monocyte|Macrophage	Ctrls_NS	-0.0143155
IFNg	HGID_20240123_SC1	20240123	CTL358	2.25225	888	641	2008	700	ClasMono	Monocyte|Macrophage	Ctrls_NS	0.114723
IFNg	HGID_20240123_SC1	20240123	CTL358	3.56152	6851	2187	2848	1433	ClasMono	Monocyte|Macrophage	Ctrls_NS	-0.0572763
IFNg	HGID_20240123_SC1	20240123	CTL358	4.98811	13873	3266	2712	1329	ClasMono	Monocyte|Macrophage	Ctrls_NS	-0.0203261
IFNg	HGID_20240123_SC1	20240123	CTL358	15.5313	1468	760	2376	756	ClasMono	Monocyte|Macrophage	Ctrls_NS	0.036765
IFNg	HGID_20240123_SC1	20240123	CTL358	3.83817	964	731	2034	768	ClasMono	Monocyte|Macrophage	Ctrls_NS	0.166793
IFNg	HGID_20240123_SC1	20240123	CTL358	1.60305	2620	1318	2611	1311	ClasMono	Monocyte|Macrophage	Ctrls_NS	0.209032
IFNg	HGID_20240123_SC1	20240123	CTL358	5.69077	5711	2209	3113	1806	ClasMono	Monocyte|Macrophage	Ctrls_NS	0.182081
IFNg	HGID_20240123_SC1	20240123	CTL358	8.98662	523	418	1794	622	ClasMono	Monocyte|Macrophage	Ctrls_NS	0.115843
IFNg	HGID_20240123_SC1	20240123	CTL358	4.45521	2065	1103	2346	1095	ClasMono	Monocyte|Macrophage	Ctrls_NS	0.234437
IFNg	HGID_20240123_SC1	20240123	CTL358	7.32782	3630	1688	3039	1675	ClasMono	Monocyte|Macrophage	Ctrls_NS	-0.0166248
IFNg	HGID_20240123_SC1	20240123	CTL358	5.5791	2832	1326	2774	1312	ClasMono	Monocyte|Macrophage	Ctrls_NS	0.0459955
IFNg	HGID_20240123_SC1	20240123	CTL358	4.41035	3129	1587	2916	1561	ClasMono	Monocyte|Macrophage	Ctrls_NS	0.213187
IFNg	HGID_20240123_SC1	20240123	CTL358	1.98238	908	580	2043	626	ClasMono	Monocyte|Macrophage	Ctrls_NS	0.0899938
IFNg	HGID_20240123_SC1	20240123	CTL358	3.29314	4312	1538	3006	1509	ClasMono	Monocyte|Macrophage	Ctrls_NS	-0.00656268
IFNg	HGID_20240123_SC1	20240123	CTL358	2.69883	4891	1821	3141	1716	ClasMono	Monocyte|Macrophage	Ctrls_NS	-0.0347424
IFNg	HGID_20240123_SC1	20240123	CTL358	11.3145	3005	1169	2841	1162	ClasMono	Monocyte|Macrophage	Ctrls_NS	0.0284962
IFNg	HGID_20240123_SC1	20240123	CTL358	3.29813	5397	1906	3071	1636	ClasMono	Monocyte|Macrophage	Ctrls_NS	0.0424557
IFNg	HGID_20240123_SC1	20240123	CTL358	3.27812	5796	1977	3035	1580	ClasMono	Monocyte|Macrophage	Ctrls_NS	0.0208075
IFNg	HGID_20240123_SC1	20240123	CTL358	3.6036	555	449	1816	634	ClasMono	Monocyte|Macrophage	Ctrls_NS	0.202614
IFNg	HGID_20240123_SC1	20240123	CTL358	1.92395	6601	2422	2918	1659	ClasMono	Monocyte|Macrophage	Ctrls_NS	0.103234
IFNg	HGID_20240123_SC1	20240123	CTL358	6.87356	4350	1678	3039	1636	ClasMono	Monocyte|Macrophage	Ctrls_NS	0.0917227
IFNg	HGID_20240123_SC1	20240123	CTL358	3.16302	822	634	1916	712	ClasMono	Monocyte|Macrophage	Ctrls_NS	0.312726
IFNg	HGID_20240123_SC1	20240123	CTL358	17.9291	3921	1782	3014	1716	ClasMono	Monocyte|Macrophage	Ctrls_NS	0.00219087
IFNg	HGID_20240123_SC1	20240123	CTL358	3.64614	16922	4447	2726	1572	ClasMono	Monocyte|Macrophage	Ctrls_NS	0.135726
IFNg	HGID_20240123_SC1	20240123	CTL358	5.29733	2926	1274	2822	1264	ClasMono	Monocyte|Macrophage	Ctrls_NS	0.0323176
IFNg	HGID_20240123_SC1	20240123	CTL358	3.22779	3253	1368	2930	1356	ClasMono	Monocyte|Macrophage	Ctrls_NS	-0.0468829
IFNg	HGID_20240123_SC1	20240123	CTL358	1.01937	981	691	2051	727	ClasMono	Monocyte|Macrophage	Ctrls_NS	0.129546
IFNg	HGID_20240123_SC1	20240123	CTL358	4.53553	8246	2280	2618	1097	ClasMono	Monocyte|Macrophage	Ctrls_NS	-0.0478991
IFNg	HGID_20240123_SC1	20240123	CTL358	5.07172	12619	2989	2747	1317	ClasMono	Monocyte|Macrophage	Ctrls_NS	0.0565576
IFNg	HGID_20240123_SC1	20240123	CTL358	3.75954	5240	1810	3145	1606	ClasMono	Monocyte|Macrophage	Ctrls_NS	-0.0173023
IFNg	HGID_20240123_SC1	20240123	CTL358	6.22731	9089	2779	2560	1228	ClasMono	Monocyte|Macrophage	Ctrls_NS	-0.0520959
IFNg	HGID_20240123_SC1	20240123	CTL358	3.12945	7030	2302	2829	1455	ClasMono	Monocyte|Macrophage	Ctrls_NS	0.119525
IFNg	HGID_20240123_SC1	20240123	CTL358	10.3269	4038	1640	2974	1614	ClasMono	Monocyte|Macrophage	Ctrls_NS	-0.00868275
IFNg	HGID_20240123_SC1	20240123	CTL358	4.55782	11760	2947	2773	1353	ClasMono	Monocyte|Macrophage	Ctrls_NS	-0.0429103
IFNg	HGID_20240123_SC1	20240123	CTL358	3.25572	5068	2425	3251	2178	ClasMono	Monocyte|Macrophage	Ctrls_NS	0.0431582
IFNg	HGID_20240123_SC1	20240123	CTL358	4.44305	3196	1405	2915	1392	ClasMono	Monocyte|Macrophage	Ctrls_NS	0.0431302
IFNg	HGID_20240123_SC1	20240123	CTL358	2.15483	1253	933	2234	921	ClasMono	Monocyte|Macrophage	Ctrls_NS	0.159373
IFNg	HGID_20240123_SC1	20240123	CTL358	4.99467	7508	2543	2744	1455	ClasMono	Monocyte|Macrophage	Ctrls_NS	-0.0542145
IFNg	HGID_20240123_SC1	20240123	CTL358	4.14017	8019	2439	2671	1283	ClasMono	Monocyte|Macrophage	Ctrls_NS	0.0385174
IFNg	HGID_20240123_SC1	20240123	CTL358	7.91184	7078	2067	2813	1265	ClasMono	Monocyte|Macrophage	Ctrls_NS	0.0334055
IFNg	HGID_20240123_SC1	20240123	CTL358	7.73401	2767	1236	2721	1217	ClasMono	Monocyte|Macrophage	Ctrls_NS	-0.000787466
IFNg	HGID_20240123_SC1	20240123	CTL358	4.73922	3988	1575	2999	1560	ClasMono	Monocyte|Macrophage	Ctrls_NS	0.0156515
IFNg	HGID_20240123_SC1	20240123	CTL358	3.7585	13383	4408	2751	1730	ClasMono	Monocyte|Macrophage	Ctrls_NS	0.156014
IFNg	HGID_20240123_SC1	20240123	CTL358	4.00583	1373	921	2248	900	ClasMono	Monocyte|Macrophage	Ctrls_NS	-0.0086064
IFNg	HGID_20240123_SC1	20240123	CTL358	9.09091	2530	1358	2534	1346	ClasMono	Monocyte|Macrophage	Ctrls_NS	0.167405
IFNg	HGID_20240123_SC1	20240123	CTL358	3.37186	7355	2361	2781	1419	ClasMono	Monocyte|Macrophage	Ctrls_NS	-0.0350886
IFNg	HGID_20240123_SC1	20240123	CTL358	1.96558	9819	3628	2565	1507	ClasMono	Monocyte|Macrophage	Ctrls_NS	0.122195
IFNg	HGID_20240123_SC1	20240123	CTL358	3.54567	4992	2166	3219	2007	ClasMono	Monocyte|Macrophage	Ctrls_NS	-0.0325034
IFNg	HGID_20240123_SC1	20240123	CTL358	5.26139	14863	4497	2728	1700	ClasMono	Monocyte|Macrophage	Ctrls_NS	0.0593157
IFNg	HGID_20240123_SC1	20240123	CTL358	3.77937	979	742	1994	779	ClasMono	Monocyte|Macrophage	Ctrls_NS	0.104075
IFNg	HGID_20240123_SC1	20240123	CTL358	2.80185	8887	2536	2645	1183	ClasMono	Monocyte|Macrophage	Ctrls_NS	-0.0530287
IFNg	HGID_20240123_SC1	20240123	CTL358	11.0619	904	652	1975	708	ClasMono	Monocyte|Macrophage	Ctrls_NS	0.0744027
IFNg	HGID_20240123_SC1	20240123	CTL358	2.46843	3484	1706	3007	1687	ClasMono	Monocyte|Macrophage	Ctrls_NS	-0.022941
IFNg	HGID_20240123_SC1	20240123	CTL358	5.63809	5587	2106	3114	1766	ClasMono	Monocyte|Macrophage	Ctrls_NS	0.0441469
IFNg	HGID_20240123_SC1	20240123	CTL358	2.59813	5350	2085	3154	1810	ClasMono	Monocyte|Macrophage	Ctrls_NS	-0.0289002
IFNg	HGID_20240123_SC1	20240123	CTL358	4.78851	1253	845	2256	833	ClasMono	Monocyte|Macrophage	Ctrls_NS	0.0253881
IFNg	HGID_20240123_SC1	20240123	CTL358	1.25448	558	455	1833	661	ClasMono	Monocyte|Macrophage	Ctrls_NS	0.137073
IFNg	HGID_20240123_SC1	20240123	CTL358	3.31478	4133	1565	2990	1539	ClasMono	Monocyte|Macrophage	Ctrls_NS	-0.052288
IFNg	HGID_20240123_SC1	20240123	CTL358	4.57895	7600	2408	2704	1308	ClasMono	Monocyte|Macrophage	Ctrls_NS	-0.0420271
IFNg	HGID_20240123_SC1	20240123	CTL358	4.89495	4617	1753	3088	1683	ClasMono	Monocyte|Macrophage	Ctrls_NS	-0.0144976
IFNg	HGID_20240123_SC1	20240123	CTL358	4.57746	15336	3286	2772	1328	ClasMono	Monocyte|Macrophage	Ctrls_NS	-0.00198983
IFNg	HGID_20240123_SC1	20240123	CTL358	2.24892	6492	2785	3025	1947	ClasMono	Monocyte|Macrophage	Ctrls_NS	0.0427933
IFNg	HGID_20240123_SC1	20240123	CTL358	9.13902	6992	2232	2817	1366	ClasMono	Monocyte|Macrophage	Ctrls_NS	-0.023452
IFNg	HGID_20240123_SC1	20240123	CTL358	4.05083	1259	767	2371	772	ClasMono	Monocyte|Macrophage	Ctrls_NS	0.333948
IFNg	HGID_20240123_SC1	20240123	CTL358	4.55428	5665	1996	3057	1609	ClasMono	Monocyte|Macrophage	Ctrls_NS	-0.0118282
IFNg	HGID_20240123_SC1	20240123	CTL358	3.04838	3018	1267	2845	1251	ClasMono	Monocyte|Macrophage	Ctrls_NS	0.383704
IFNg	HGID_20240123_SC1	20240123	CTL358	4.26099	751	501	1954	593	ClasMono	Monocyte|Macrophage	Ctrls_NS	0.377783
IFNg	HGID_20240123_SC1	20240123	CTL358	4.75084	3873	1570	2982	1557	ClasMono	Monocyte|Macrophage	Ctrls_NS	0.116331
IFNg	HGID_20240123_SC1	20240123	CTL358	2.61242	2335	1243	2409	1232	ClasMono	Monocyte|Macrophage	Ctrls_NS	0.0603918
IFNg	HGID_20240123_SC1	20240123	CTL358	10.3127	5372	2076	3153	1781	ClasMono	Monocyte|Macrophage	Ctrls_NS	0.12548
IFNg	HGID_20240123_SC1	20240123	CTL358	3.01003	1495	1034	2186	1002	ClasMono	Monocyte|Macrophage	Ctrls_NS	0.0319288
IFNg	HGID_20240123_SC1	20240123	CTL358	6.6972	5241	2092	3182	1831	ClasMono	Monocyte|Macrophage	Ctrls_NS	0.071367
IFNg	HGID_20240123_SC1	20240123	CTL358	9.76661	2785	1588	2721	1551	ClasMono	Monocyte|Macrophage	Ctrls_NS	0.0119522
IFNg	HGID_20240123_SC1	20240123	CTL358	5.17459	7131	2150	2808	1354	ClasMono	Monocyte|Macrophage	Ctrls_NS	-0.0451319
IFNg	HGID_20240123_SC1	20240123	CTL358	4.75814	11370	2929	2692	1283	ClasMono	Monocyte|Macrophage	Ctrls_NS	0.00181508
IFNg	HGID_20240123_SC1	20240123	CTL358	4.1349	15478	4290	2764	1634	ClasMono	Monocyte|Macrophage	Ctrls_NS	0.107649
IFNg	HGID_20240123_SC1	20240123	CTL358	3.15682	1964	1023	2324	1011	ClasMono	Monocyte|Macrophage	Ctrls_NS	0.0121845
IFNg	HGID_20240123_SC1	20240123	CTL358	4.94377	4268	1758	3022	1712	ClasMono	Monocyte|Macrophage	Ctrls_NS	0.0072953
IFNg	HGID_20240123_SC1	20240123	CTL358	6.42769	3236	1466	2945	1455	ClasMono	Monocyte|Macrophage	Ctrls_NS	-0.019155
IFNg	HGID_20240123_SC1	20240123	CTL358	4	775	569	1916	677	ClasMono	Monocyte|Macrophage	Ctrls_NS	0.37547
IFNg	HGID_20240123_SC1	20240123	CTL358	1.68776	1422	837	2365	835	ClasMono	Monocyte|Macrophage	Ctrls_NS	0.0422446
IFNg	HGID_20240123_SC1	20240123	CTL358	7.74317	5747	1979	3060	1551	ClasMono	Monocyte|Macrophage	Ctrls_NS	0.0512364
IFNg	HGID_20240123_SC1	20240123	CTL358	3.55454	11844	3197	2752	1444	ClasMono	Monocyte|Macrophage	Ctrls_NS	-0.0604982
IFNg	HGID_20240123_SC1	20240123	CTL358	3.16699	1042	801	2001	811	ClasMono	Monocyte|Macrophage	Ctrls_NS	0.0457602
IFNg	HGID_20240123_SC1	20240123	CTL358	6.35188	10674	2866	2682	1287	ClasMono	Monocyte|Macrophage	Ctrls_NS	-0.0277579
IFNg	HGID_20240123_SC1	20240123	CTL358	6.26907	11469	3042	2704	1320	ClasMono	Monocyte|Macrophage	Ctrls_NS	-0.0626349
IFNg	HGID_20240123_SC1	20240123	CTL358	4.14993	2988	1372	2852	1354	ClasMono	Monocyte|Macrophage	Ctrls_NS	0.0486032
IFNg	HGID_20240123_SC1	20240123	CTL358	3.56265	4884	1928	3152	1816	ClasMono	Monocyte|Macrophage	Ctrls_NS	-0.0424937
IFNg	HGID_20240123_SC1	20240123	CTL358	4.48694	5282	1931	3099	1689	ClasMono	Monocyte|Macrophage	Ctrls_NS	-0.0236952
IFNg	HGID_20240123_SC1	20240123	CTL358	5.89186	13612	3713	2671	1369	ClasMono	Monocyte|Macrophage	Ctrls_NS	0.0781223
IFNg	HGID_20240123_SC1	20240123	CTL358	3.00842	3324	1482	2955	1465	ClasMono	Monocyte|Macrophage	Ctrls_NS	-0.0512175
IFNg	HGID_20240123_SC1	20240123	CTL358	4.82625	1036	730	2022	737	ClasMono	Monocyte|Macrophage	Ctrls_NS	-0.0143497
IFNg	HGID_20240123_SC1	20240123	CTL358	1.36286	587	465	1878	626	ClasMono	Monocyte|Macrophage	Ctrls_NS	0.29174
IFNg	HGID_20240123_SC1	20240123	CTL358	2.23028	7174	2969	2855	1782	ClasMono	Monocyte|Macrophage	Ctrls_NS	0.0338582
IFNg	HGID_20240123_SC1	20240123	CTL358	5.25704	8598	2561	2582	1186	ClasMono	Monocyte|Macrophage	Ctrls_NS	-0.0186919
IFNg	HGID_20240123_SC1	20240123	CTL358	3.13888	3377	1568	2958	1555	ClasMono	Monocyte|Macrophage	Ctrls_NS	-0.0358536
IFNg	HGID_20240123_SC1	20240123	CTL358	6.01551	11221	4000	2593	1458	ClasMono	Monocyte|Macrophage	Ctrls_NS	0.184947
IFNg	HGID_20240123_SC1	20240123	CTL358	6.03315	9713	3632	2560	1558	ClasMono	Monocyte|Macrophage	Ctrls_NS	-0.0201545
IFNg	HGID_20240123_SC1	20240123	CTL358	4.67273	16500	3807	2714	1459	ClasMono	Monocyte|Macrophage	Ctrls_NS	-0.0611681
IFNg	HGID_20240123_SC1	20240123	CTL358	1.52207	657	508	1816	644	ClasMono	Monocyte|Macrophage	Ctrls_NS	0.121606
IFNg	HGID_20240123_SC1	20240123	CTL358	7.20482	6801	2107	2805	1319	ClasMono	Monocyte|Macrophage	Ctrls_NS	-0.0569889
IFNg	HGID_20240123_SC1	20240123	CTL358	4.71245	12902	4016	2746	1631	ClasMono	Monocyte|Macrophage	Ctrls_NS	0.157426
IFNg	HGID_20240123_SC1	20240123	CTL358	4.65909	880	673	1909	714	ClasMono	Monocyte|Macrophage	Ctrls_NS	0.0245486
IFNg	HGID_20240123_SC1	20240123	CTL358	5.57269	10049	3490	2603	1483	ClasMono	Monocyte|Macrophage	Ctrls_NS	-0.0272125
IFNg	HGID_20240123_SC1	20240123	CTL358	5.27889	9699	2811	2709	1392	ClasMono	Monocyte|Macrophage	Ctrls_NS	0.0878607
IFNg	HGID_20240123_SC1	20240123	CTL358	3.03644	8398	3083	2409	1225	ClasMono	Monocyte|Macrophage	Ctrls_NS	0.0794142
IFNg	HGID_20240123_SC1	20240123	CTL358	2.73598	1462	991	2219	968	ClasMono	Monocyte|Macrophage	Ctrls_NS	0.0339402
IFNg	HGID_20240123_SC1	20240123	CTL358	6.6416	798	590	1883	678	ClasMono	Monocyte|Macrophage	Ctrls_NS	0.0777266
IFNg	HGID_20240123_SC1	20240123	CTL358	3.45518	1997	1329	2205	1284	ClasMono	Monocyte|Macrophage	Ctrls_NS	0.0443497
IFNg	HGID_20240123_SC1	20240123	CTL358	3.69596	1434	923	2232	904	ClasMono	Monocyte|Macrophage	Ctrls_NS	0.09258
IFNg	HGID_20240123_SC1	20240123	CTL358	5.04047	16308	4223	2641	1395	ClasMono	Monocyte|Macrophage	Ctrls_NS	0.100203
IFNg	HGID_20240123_SC1	20240123	CTL358	8.02752	1744	944	2284	934	ClasMono	Monocyte|Macrophage	Ctrls_NS	0.0139006
IFNg	HGID_20240123_SC1	20240123	CTL358	7.47286	3961	1570	2974	1552	ClasMono	Monocyte|Macrophage	Ctrls_NS	0.107334
IFNg	HGID_20240123_SC1	20240123	CTL358	9.35634	1507	976	2207	941	ClasMono	Monocyte|Macrophage	Ctrls_NS	0.0185767
IFNg	HGID_20240123_SC1	20240123	CTL358	11.4364	1469	828	2359	824	ClasMono	Monocyte|Macrophage	Ctrls_NS	-0.0113784
IFNg	HGID_20240123_SC1	20240123	CTL358	7.97918	1153	701	2232	695	ClasMono	Monocyte|Macrophage	Ctrls_NS	0.203439
IFNg	HGID_20240123_SC1	20240123	CTL358	3.37616	6694	2413	2899	1636	ClasMono	Monocyte|Macrophage	Ctrls_NS	-0.019317
IFNg	HGID_20240123_SC1	20240123	CTL358	3.27485	855	604	2010	673	ClasMono	Monocyte|Macrophage	Ctrls_NS	0.0934678
IFNg	HGID_20240123_SC1	20240123	CTL358	4.33544	4913	1987	3160	1853	ClasMono	Monocyte|Macrophage	Ctrls_NS	-0.0320273
IFNg	HGID_20240123_SC1	20240123	CTL358	8.69904	3851	1521	2993	1506	ClasMono	Monocyte|Macrophage	Ctrls_NS	-0.0539809
IFNg	HGID_20240123_SC1	20240123	CTL358	3.27332	611	463	1845	620	ClasMono	Monocyte|Macrophage	Ctrls_NS	0.181648
IFNg	HGID_20240123_SC1	20240123	CTL358	3.11811	15426	4677	2775	1761	ClasMono	Monocyte|Macrophage	Ctrls_NS	0.166145
IFNg	HGID_20240123_SC1	20240123	CTL358	1.69293	5966	2187	3061	1696	ClasMono	Monocyte|Macrophage	Ctrls_NS	-0.0491378
IFNg	HGID_20240123_SC1	20240123	CTL358	1.47929	1352	977	2305	961	ClasMono	Monocyte|Macrophage	Ctrls_NS	0.126641
IFNg	HGID_20240123_SC1	20240123	CTL358	4.69799	1490	984	2220	956	ClasMono	Monocyte|Macrophage	Ctrls_NS	0.0264097
IFNg	HGID_20240123_SC1	20240123	CTL358	9.01288	6757	2834	2993	1905	ClasMono	Monocyte|Macrophage	Ctrls_NS	0.0103909
IFNg	HGID_20240123_SC1	20240123	CTL358	5.14437	6026	2171	3019	1641	ClasMono	Monocyte|Macrophage	Ctrls_NS	0.151864
IFNg	HGID_20240123_SC1	20240123	CTL358	14.0449	2492	1103	2518	1082	ClasMono	Monocyte|Macrophage	Ctrls_NS	0.0724227
IFNg	HGID_20240123_SC1	20240123	CTL358	9.66617	4014	1608	3026	1575	ClasMono	Monocyte|Macrophage	Ctrls_NS	0.0560618
IFNg	HGID_20240123_SC1	20240123	CTL358	3.97554	1962	1199	2237	1166	ClasMono	Monocyte|Macrophage	Ctrls_NS	0.0630836
IFNg	HGID_20240123_SC1	20240123	CTL358	5.34239	8835	2431	2624	1173	ClasMono	Monocyte|Macrophage	Ctrls_NS	-0.0433575
IFNg	HGID_20240123_SC1	20240123	CTL358	3.16131	11103	2986	2714	1360	ClasMono	Monocyte|Macrophage	Ctrls_NS	-0.0582264
IFNg	HGID_20240123_SC1	20240123	CTL358	5.04451	674	462	1997	605	ClasMono	Monocyte|Macrophage	Ctrls_NS	0.432429
IFNg	HGID_20240123_SC1	20240123	CTL358	10.2954	2302	1322	2397	1298	ClasMono	Monocyte|Macrophage	Ctrls_NS	0.0298174
IFNg	HGID_20240123_SC1	20240123	CTL358	6.92478	5863	2034	3086	1624	ClasMono	Monocyte|Macrophage	Ctrls_NS	0.168827
IFNg	HGID_20240123_SC1	20240123	CTL358	0.53286	563	433	1858	607	ClasMono	Monocyte|Macrophage	Ctrls_NS	0.16019
IFNg	HGID_20240123_SC1	20240123	CTL358	1.63084	2698	1533	2656	1494	ClasMono	Monocyte|Macrophage	Ctrls_NS	0.0184789
IFNg	HGID_20240123_SC1	20240123	CTL358	3.01782	8251	2450	2624	1179	ClasMono	Monocyte|Macrophage	Ctrls_NS	-0.0544534
IFNg	HGID_20240123_SC1	20240123	CTL358	6.21608	6081	2275	3053	1748	ClasMono	Monocyte|Macrophage	Ctrls_NS	-0.0434897
IFNg	HGID_20240123_SC1	20240123	CTL358	1.21212	660	538	1771	678	ClasMono	Monocyte|Macrophage	Ctrls_NS	0.0148301
IFNg	HGID_20240123_SC1	20240123	CTL358	1.70872	8720	2839	2581	1325	ClasMono	Monocyte|Macrophage	Ctrls_NS	-0.045547
IFNg	HGID_20240123_SC1	20240123	CTL358	4.18455	6524	2294	2960	1633	ClasMono	Monocyte|Macrophage	Ctrls_NS	0.00644281
IFNg	HGID_20240123_SC1	20240123	CTL358	3.52631	9103	2595	2630	1260	ClasMono	Monocyte|Macrophage	Ctrls_NS	-0.0204222
IFNg	HGID_20240123_SC1	20240123	CTL358	4.90786	5481	1994	3103	1698	ClasMono	Monocyte|Macrophage	Ctrls_NS	-0.0481255
IFNg	HGID_20240123_SC1	20240123	CTL358	5.91572	3702	1513	2995	1487	ClasMono	Monocyte|Macrophage	Ctrls_NS	-0.0131345
IFNg	HGID_20240123_SC1	20240123	CTL358	3.96883	4107	1431	2968	1402	ClasMono	Monocyte|Macrophage	Ctrls_NS	0.159727
IFNg	HGID_20240123_SC1	20240123	CTL358	5.34531	6791	2219	2901	1516	ClasMono	Monocyte|Macrophage	Ctrls_NS	0.158842
IFNg	HGID_20240123_SC1	20240123	CTL358	5.22034	1475	835	2347	833	ClasMono	Monocyte|Macrophage	Ctrls_NS	0.185976
IFNg	HGID_20240123_SC1	20240123	CTL358	4.91912	4513	1703	3066	1641	ClasMono	Monocyte|Macrophage	Ctrls_NS	0.0556349
IFNg	HGID_20240123_SC1	20240123	CTL358	8.44784	5895	1941	2976	1497	ClasMono	Monocyte|Macrophage	Ctrls_NS	-0.022503
IFNg	HGID_20240123_SC1	20240123	CTL358	9.72887	4389	1718	3035	1654	ClasMono	Monocyte|Macrophage	Ctrls_NS	-0.0312205
IFNg	HGID_20240123_SC1	20240123	CTL358	1.39852	8223	2539	2600	1250	ClasMono	Monocyte|Macrophage	Ctrls_NS	-0.0532008
IFNg	HGID_20240123_SC1	20240123	CTL358	4.22993	1844	1010	2314	996	ClasMono	Monocyte|Macrophage	Ctrls_NS	0.0653367
IFNg	HGID_20240123_SC1	20240123	CTL358	2.12551	2964	1327	2833	1315	ClasMono	Monocyte|Macrophage	Ctrls_NS	-0.0279157
IFNg	HGID_20240123_SC1	20240123	CTL358	6.16256	3002	1698	2833	1645	ClasMono	Monocyte|Macrophage	Ctrls_NS	0.0310076
IFNg	HGID_20240123_SC1	20240123	CTL358	6.18257	8249	2863	2481	1281	ClasMono	Monocyte|Macrophage	Ctrls_NS	-0.0476387
IFNg	HGID_20240123_SC1	20240123	CTL358	4.60035	3478	1450	2959	1433	ClasMono	Monocyte|Macrophage	Ctrls_NS	0.0759046
IFNg	HGID_20240123_SC1	20240123	CTL358	2.00364	549	429	1829	614	ClasMono	Monocyte|Macrophage	Ctrls_NS	0.120477
IFNg	HGID_20240123_SC1	20240123	CTL358	4.13589	1354	645	2395	645	ClasMono	Monocyte|Macrophage	Ctrls_NS	0.260668
IFNg	HGID_20240123_SC1	20240123	CTL358	4.87778	8918	2816	2590	1325	ClasMono	Monocyte|Macrophage	Ctrls_NS	-0.0442589
IFNg	HGID_20240123_SC1	20240123	CTL358	6.71778	8217	2504	2562	1137	ClasMono	Monocyte|Macrophage	Ctrls_NS	0.0719381
IFNg	HGID_20240123_SC1	20240123	CTL358	5.91716	3549	1509	2985	1498	ClasMono	Monocyte|Macrophage	Ctrls_NS	0.235531
IFNg	HGID_20240123_SC1	20240123	CTL358	5.18962	16032	3710	2711	1411	ClasMono	Monocyte|Macrophage	Ctrls_NS	-0.0366771
IFNg	HGID_20240123_SC1	20240123	CTL358	4.92744	15160	3959	2681	1475	ClasMono	Monocyte|Macrophage	Ctrls_NS	-0.0623117
IFNg	HGID_20240123_SC1	20240123	CTL358	7.84902	9326	2541	2605	1142	ClasMono	Monocyte|Macrophage	Ctrls_NS	-0.0215049
IFNg	HGID_20240123_SC1	20240123	CTL358	7.50162	4639	1716	3068	1635	ClasMono	Monocyte|Macrophage	Ctrls_NS	-0.00967565
IFNg	HGID_20240123_SC1	20240123	CTL358	4.2159	3724	1334	2944	1307	ClasMono	Monocyte|Macrophage	Ctrls_NS	-0.00375193
IFNg	HGID_20240123_SC1	20240123	CTL358	5.94747	13098	3334	2715	1343	ClasMono	Monocyte|Macrophage	Ctrls_NS	-0.0465498
IFNg	HGID_20240123_SC1	20240123	CTL358	4.0722	23157	4948	2496	1298	ClasMono	Monocyte|Macrophage	Ctrls_NS	0.0731699
IFNg	HGID_20240123_SC1	20240123	CTL358	9.96094	512	406	1808	626	ClasMono	Monocyte|Macrophage	Ctrls_NS	0.092281
IFNg	HGID_20240123_SC1	20240123	CTL358	8.52426	2968	1607	2831	1567	ClasMono	Monocyte|Macrophage	Ctrls_NS	-0.0495929
IFNg	HGID_20240123_SC1	20240123	CTL358	2.43243	1110	789	2132	789	ClasMono	Monocyte|Macrophage	Ctrls_NS	0.0619633
IFNg	HGID_20240123_SC1	20240123	CTL358	5.1405	14804	4378	2707	1586	ClasMono	Monocyte|Macrophage	Ctrls_NS	-0.0349278
IFNg	HGID_20240123_SC1	20240123	CTL358	3.27475	10810	3036	2714	1414	ClasMono	Monocyte|Macrophage	Ctrls_NS	-0.0371826
IFNg	HGID_20240123_SC1	20240123	CTL358	4.37919	1941	1015	2332	1004	ClasMono	Monocyte|Macrophage	Ctrls_NS	0.0272329
IFNg	HGID_20240123_SC1	20240123	CTL358	7.11186	4148	1681	3011	1649	ClasMono	Monocyte|Macrophage	Ctrls_NS	-0.0131497
IFNg	HGID_20240123_SC1	20240123	CTL358	1.06383	5264	2070	3179	1837	ClasMono	Monocyte|Macrophage	Ctrls_NS	0.319256
IFNg	HGID_20240123_SC1	20240123	CTL358	3.53635	19342	4954	2679	1554	ClasMono	Monocyte|Macrophage	Ctrls_NS	-0.0134115
IFNg	HGID_20240123_SC1	20240123	CTL358	5.02897	4832	1859	3124	1753	ClasMono	Monocyte|Macrophage	Ctrls_NS	-0.00356383
IFNg	HGID_20240123_SC1	20240123	CTL358	1.55006	4774	2269	3207	2123	ClasMono	Monocyte|Macrophage	Ctrls_NS	-0.034743
IFNg	HGID_20240123_SC1	20240123	CTL358	3.96984	11537	3045	2723	1421	ClasMono	Monocyte|Macrophage	Ctrls_NS	0.0219219
IFNg	HGID_20240123_SC1	20240123	CTL358	6.25	11776	3096	2718	1392	ClasMono	Monocyte|Macrophage	Ctrls_NS	-0.0158597
IFNg	HGID_20240123_SC1	20240123	CTL358	4.03529	6121	2357	3057	1778	ClasMono	Monocyte|Macrophage	Ctrls_NS	-0.063331
IFNg	HGID_20240123_SC1	20240123	CTL358	1.51988	2566	1555	2515	1503	ClasMono	Monocyte|Macrophage	Ctrls_NS	0.122084
IFNg	HGID_20240123_SC1	20240123	CTL358	3.01158	5180	2025	3162	1807	ClasMono	Monocyte|Macrophage	Ctrls_NS	-0.0523765
IFNg	HGID_20240123_SC1	20240123	CTL358	4.26829	9840	2567	2692	1235	ClasMono	Monocyte|Macrophage	Ctrls_NS	-0.0585568
IFNg	HGID_20240123_SC1	20240123	CTL358	7.12954	4292	1612	3016	1589	ClasMono	Monocyte|Macrophage	Ctrls_NS	-0.00779578
IFNg	HGID_20240123_SC1	20240123	CTL358	6.85515	5164	1852	3106	1652	ClasMono	Monocyte|Macrophage	Ctrls_NS	-0.0571158
IFNg	HGID_20240123_SC1	20240123	CTL358	12.8334	3974	1478	2959	1456	ClasMono	Monocyte|Macrophage	Ctrls_NS	0.0114543
IFNg	HGID_20240123_SC1	20240123	CTL358	5.23923	9238	2568	2605	1157	ClasMono	Monocyte|Macrophage	Ctrls_NS	-0.0384037
IFNg	HGID_20240123_SC1	20240123	CTL358	3.80692	6961	2809	2956	1844	ClasMono	Monocyte|Macrophage	Ctrls_NS	-0.0166387
IFNg	HGID_20240123_SC1	20240123	CTL358	4.0233	20431	4901	2689	1654	ClasMono	Monocyte|Macrophage	Ctrls_NS	0.118111
IFNg	HGID_20240123_SC1	20240123	CTL358	3.24582	6285	2056	2920	1443	ClasMono	Monocyte|Macrophage	Ctrls_NS	0.0578629
IFNg	HGID_20240123_SC1	20240123	CTL358	6.07362	4890	2184	3229	2056	ClasMono	Monocyte|Macrophage	Ctrls_NS	-0.0342745
IFNg	HGID_20240123_SC1	20240123	CTL358	2.75459	5990	2717	3167	2117	ClasMono	Monocyte|Macrophage	Ctrls_NS	0.13117
IFNg	HGID_20240123_SC1	20240123	CTL358	4.31477	5655	2146	3077	1735	ClasMono	Monocyte|Macrophage	Ctrls_NS	-0.0537358
IFNg	HGID_20240123_SC1	20240123	CTL358	8.41571	3743	1456	2971	1436	ClasMono	Monocyte|Macrophage	Ctrls_NS	-0.0433589
IFNg	HGID_20240123_SC1	20240123	CTL358	3.40974	6980	2153	2838	1375	ClasMono	Monocyte|Macrophage	Ctrls_NS	0.201183
IFNg	HGID_20240123_SC1	20240123	CTL358	3.50187	5083	1890	3141	1742	ClasMono	Monocyte|Macrophage	Ctrls_NS	0.106813
IFNg	HGID_20240123_SC1	20240123	CTL358	3.04739	14012	3102	2761	1347	ClasMono	Monocyte|Macrophage	Ctrls_NS	-0.0493698
IFNg	HGID_20240123_SC1	20240123	CTL358	6.18327	2248	875	2453	867	ClasMono	Monocyte|Macrophage	Ctrls_NS	-0.0126432
IFNg	HGID_20240123_SC1	20240123	CTL358	3.07925	8606	2539	2609	1251	ClasMono	Monocyte|Macrophage	Ctrls_NS	0.0187408
IFNg	HGID_20240123_SC1	20240123	CTL358	5.34268	8273	2848	2500	1272	ClasMono	Monocyte|Macrophage	Ctrls_NS	-0.0365046
IFNg	HGID_20240123_SC1	20240123	CTL358	1.64997	8485	3082	2511	1393	ClasMono	Monocyte|Macrophage	Ctrls_NS	-0.00306674
IFNg	HGID_20240123_SC1	20240123	CTL358	3.33995	11078	2997	2731	1395	ClasMono	Monocyte|Macrophage	Ctrls_NS	0.0406325
IFNg	HGID_20240123_SC1	20240123	CTL358	1.9825	5599	2018	3090	1698	ClasMono	Monocyte|Macrophage	Ctrls_NS	-0.03654
IFNg	HGID_20240123_SC1	20240123	CTL358	7.58294	3798	1554	2992	1528	ClasMono	Monocyte|Macrophage	Ctrls_NS	0.00754596
IFNg	HGID_20240123_SC1	20240123	CTL358	4.81614	11150	2771	2715	1251	ClasMono	Monocyte|Macrophage	Ctrls_NS	-0.021019
IFNg	HGID_20240123_SC1	20240123	CTL358	7.7438	8665	2405	2625	1171	ClasMono	Monocyte|Macrophage	Ctrls_NS	-0.0583728
IFNg	HGID_20240123_SC1	20240123	CTL358	5.23319	4567	1760	3084	1703	ClasMono	Monocyte|Macrophage	Ctrls_NS	0.0165623
IFNg	HGID_20240123_SC1	20240123	CTL358	1.35287	887	697	1905	765	ClasMono	Monocyte|Macrophage	Ctrls_NS	0.0907856
IFNg	HGID_20240123_SC1	20240123	CTL358	5.98428	6233	2408	3101	1839	ClasMono	Monocyte|Macrophage	Ctrls_NS	-0.0445644
IFNg	HGID_20240123_SC1	20240123	CTL358	7.73223	1927	986	2336	978	ClasMono	Monocyte|Macrophage	Ctrls_NS	0.16482
IFNg	HGID_20240123_SC1	20240123	CTL358	6.37864	4907	1813	3137	1696	ClasMono	Monocyte|Macrophage	Ctrls_NS	0.0362848
IFNg	HGID_20240123_SC1	20240123	CTL358	9.56316	2541	1116	2556	1107	ClasMono	Monocyte|Macrophage	Ctrls_NS	-0.00888327
IFNg	HGID_20240123_SC1	20240123	CTL358	4.94822	2607	1212	2598	1202	ClasMono	Monocyte|Macrophage	Ctrls_NS	0.0581722
IFNg	HGID_20240123_SC1	20240123	CTL358	11.0436	2961	1205	2822	1199	ClasMono	Monocyte|Macrophage	Ctrls_NS	0.306624
IFNg	HGID_20240123_SC1	20240123	CTL358	3.70091	10592	2817	2738	1372	ClasMono	Monocyte|Macrophage	Ctrls_NS	-0.00122798
IFNg	HGID_20240123_SC1	20240123	CTL358	2.21982	5541	1958	3079	1622	ClasMono	Monocyte|Macrophage	Ctrls_NS	-0.00587279
IFNg	HGID_20240123_SC1	20240123	CTL358	3.60133	9913	2770	2723	1318	ClasMono	Monocyte|Macrophage	Ctrls_NS	-0.030265
IFNg	HGID_20240123_SC1	20240123	CTL358	8.58663	1316	828	2371	817	ClasMono	Monocyte|Macrophage	Ctrls_NS	0.233113
IFNg	HGID_20240123_SC1	20240123	CTL358	2.07358	1495	1044	2188	1024	ClasMono	Monocyte|Macrophage	Ctrls_NS	0.029667
IFNg	HGID_20240123_SC1	20240123	CTL358	2.10816	1091	544	2186	567	ClasMono	Monocyte|Macrophage	Ctrls_NS	0.0840451
IFNg	HGID_20240123_SC1	20240123	CTL358	4.74544	3182	1454	2916	1436	ClasMono	Monocyte|Macrophage	Ctrls_NS	0.0108554
IFNg	HGID_20240123_SC1	20240123	CTL358	5.35446	14642	3681	2801	1517	ClasMono	Monocyte|Macrophage	Ctrls_NS	-0.0447076
IFNg	HGID_20240123_SC1	20240123	CTL358	4.92564	6253	2372	2979	1717	ClasMono	Monocyte|Macrophage	Ctrls_NS	0.00248621
IFNg	HGID_20240123_SC1	20240123	CTL358	5.14589	1885	1203	2216	1164	ClasMono	Monocyte|Macrophage	Ctrls_NS	0.0793595
IFNg	HGID_20240123_SC1	20240123	CTL358	12.1827	4728	1888	3135	1766	ClasMono	Monocyte|Macrophage	Ctrls_NS	0.0548004
IFNg	HGID_20240123_SC1	20240123	CTL358	3.44599	1509	993	2196	968	ClasMono	Monocyte|Macrophage	Ctrls_NS	-4.5682e-05
IFNg	HGID_20240123_SC1	20240123	CTL358	2.4714	6555	2174	2895	1492	ClasMono	Monocyte|Macrophage	Ctrls_NS	-0.0248982
IFNg	HGID_20240123_SC1	20240123	CTL358	4.22913	8938	2648	2638	1265	ClasMono	Monocyte|Macrophage	Ctrls_NS	-0.000902343
IFNg	HGID_20240123_SC1	20240123	CTL358	5.97318	6412	2080	2926	1456	ClasMono	Monocyte|Macrophage	Ctrls_NS	0.497956
IFNg	HGID_20240123_SC1	20240123	CTL358	2.84571	17746	4509	2734	1566	ClasMono	Monocyte|Macrophage	Ctrls_NS	0.079672
IFNg	HGID_20240123_SC1	20240123	CTL358	1.19867	4505	2280	3172	2183	ClasMono	Monocyte|Macrophage	Ctrls_NS	0.0701578
IFNg	HGID_20240123_SC1	20240123	CTL358	3.21182	6227	2242	2994	1656	ClasMono	Monocyte|Macrophage	Ctrls_NS	-0.0212721
IFNg	HGID_20240123_SC1	20240123	CTL358	5.19019	5626	2074	3100	1723	ClasMono	Monocyte|Macrophage	Ctrls_NS	0.087324
IFNg	HGID_20240123_SC1	20240123	CTL358	8.61631	8275	3191	2386	1273	ClasMono	Monocyte|Macrophage	Ctrls_NS	0.144856
IFNg	HGID_20240123_SC1	20240123	CTL358	3.2	1000	712	2042	747	ClasMono	Monocyte|Macrophage	Ctrls_NS	0.0646078
IFNg	HGID_20240123_SC1	20240123	CTL358	4.36636	9619	3391	2563	1430	ClasMono	Monocyte|Macrophage	Ctrls_NS	0.122152
IFNg	HGID_20240123_SC1	20240123	CTL358	4.80505	6181	2041	2990	1529	ClasMono	Monocyte|Macrophage	Ctrls_NS	0.0129452
IFNg	HGID_20240123_SC1	20240123	CTL358	5.8681	7839	2304	2657	1211	ClasMono	Monocyte|Macrophage	Ctrls_NS	-0.0589913
IFNg	HGID_20240123_SC1	20240123	CTL358	3.95786	7024	2752	2915	1718	ClasMono	Monocyte|Macrophage	Ctrls_NS	0.135228
IFNg	HGID_20240123_SC1	20240123	CTL358	1.6835	594	468	1796	641	ClasMono	Monocyte|Macrophage	Ctrls_NS	0.0238771
IFNg	HGID_20240123_SC1	20240123	CTL358	5.96878	1089	792	2078	803	ClasMono	Monocyte|Macrophage	Ctrls_NS	0.150127
IFNg	HGID_20240123_SC1	20240123	CTL358	2.51852	675	548	1770	673	ClasMono	Monocyte|Macrophage	Ctrls_NS	0.0714661
IFNg	HGID_20240123_SC1	20240123	CTL358	6.95612	6541	2092	2883	1419	ClasMono	Monocyte|Macrophage	Ctrls_NS	-0.0254167
IFNg	HGID_20240123_SC1	20240123	CTL358	4.28606	4153	1861	3046	1835	ClasMono	Monocyte|Macrophage	Ctrls_NS	0.0457749
IFNg	HGID_20240123_SC1	20240123	CTL358	4.58363	4167	1771	3021	1737	ClasMono	Monocyte|Macrophage	Ctrls_NS	0.00605331
IFNg	HGID_20240123_SC1	20240123	CTL358	5.41925	7418	2529	2750	1429	ClasMono	Monocyte|Macrophage	Ctrls_NS	-0.0370543
IFNg	HGID_20240123_SC1	20240123	CTL358	4.08679	9494	2700	2717	1358	ClasMono	Monocyte|Macrophage	Ctrls_NS	0.0487311
IFNg	HGID_20240123_SC1	20240123	CTL358	4.77553	9088	2713	2646	1337	ClasMono	Monocyte|Macrophage	Ctrls_NS	-0.015512
IFNg	HGID_20240123_SC1	20240123	CTL358	7.65154	7737	2379	2653	1244	ClasMono	Monocyte|Macrophage	Ctrls_NS	-0.0516648
IFNg	HGID_20240123_SC1	20240123	CTL358	4.83396	4758	1912	3112	1812	ClasMono	Monocyte|Macrophage	Ctrls_NS	-0.0221922
IFNg	HGID_20240123_SC1	20240123	CTL358	9.7561	4264	1478	2996	1445	ClasMono	Monocyte|Macrophage	Ctrls_NS	0.00229447
IFNg	HGID_20240123_SC1	20240123	CTL358	1.94698	2414	1316	2442	1293	ClasMono	Monocyte|Macrophage	Ctrls_NS	0.213155
IFNg	HGID_20240123_SC1	20240123	CTL358	5.14676	4974	2202	3219	2003	ClasMono	Monocyte|Macrophage	Ctrls_NS	-0.0341208
IFNg	HGID_20240123_SC1	20240123	CTL358	4.39504	1934	1245	2193	1196	ClasMono	Monocyte|Macrophage	Ctrls_NS	0.129952
IFNg	HGID_20240123_SC1	20240123	CTL358	4.44328	3826	1536	2983	1525	ClasMono	Monocyte|Macrophage	Ctrls_NS	0.163745
IFNg	HGID_20240123_SC1	20240123	CTL358	5.39153	1558	811	2322	802	ClasMono	Monocyte|Macrophage	Ctrls_NS	0.329413
IFNg	HGID_20240123_SC1	20240123	CTL358	5.37795	18111	4227	2661	1468	ClasMono	Monocyte|Macrophage	Ctrls_NS	-0.0427975
IFNg	HGID_20240123_SC1	20240123	CTL358	7.62791	2150	1324	2298	1291	ClasMono	Monocyte|Macrophage	Ctrls_NS	0.0769342
IFNg	HGID_20240123_SC1	20240123	CTL358	7.16981	2385	1367	2411	1326	ClasMono	Monocyte|Macrophage	Ctrls_NS	0.0374135
IFNg	HGID_20240123_SC1	20240123	CTL358	6.12324	5177	1873	3111	1669	ClasMono	Monocyte|Macrophage	Ctrls_NS	-0.0349834
IFNg	HGID_20240123_SC1	20240123	CTL358	5.75717	4464	1976	3127	1916	ClasMono	Monocyte|Macrophage	Ctrls_NS	-0.00193892
IFNg	HGID_20240123_SC1	20240123	CTL358	3.05251	15692	4199	2703	1529	ClasMono	Monocyte|Macrophage	Ctrls_NS	0.072377
IFNg	HGID_20240123_SC1	20240123	CTL358	2.5974	1309	936	2314	919	ClasMono	Monocyte|Macrophage	Ctrls_NS	0.0841705
IFNg	HGID_20240123_SC1	20240123	CTL358	2.83351	7376	2216	2759	1286	ClasMono	Monocyte|Macrophage	Ctrls_NS	-0.0428662
IFNg	HGID_20240123_SC1	20240123	CTL358	3.15626	7097	2317	2836	1453	ClasMono	Monocyte|Macrophage	Ctrls_NS	0.101928
IFNg	HGID_20240123_SC1	20240123	CTL358	4.50931	9935	2682	2691	1238	ClasMono	Monocyte|Macrophage	Ctrls_NS	-0.0545092
IFNg	HGID_20240123_SC1	20240123	CTL358	7.93768	9499	2455	2724	1206	ClasMono	Monocyte|Macrophage	Ctrls_NS	-0.05646
IFNg	HGID_20240123_SC1	20240123	CTL358	5.70036	5333	1598	3019	1347	ClasMono	Monocyte|Macrophage	Ctrls_NS	0.177044
IFNg	HGID_20240123_SC1	20240123	CTL358	2.33766	1540	992	2244	981	ClasMono	Monocyte|Macrophage	Ctrls_NS	0.0384494
IFNg	HGID_20240123_SC1	20240123	CTL358	7.1116	1828	991	2274	969	ClasMono	Monocyte|Macrophage	Ctrls_NS	0.0776289
IFNg	HGID_20240123_SC1	20240123	CTL358	3.87669	9699	2550	2695	1244	ClasMono	Monocyte|Macrophage	Ctrls_NS	-0.009556
IFNg	HGID_20240123_SC1	20240123	CTL358	1.53402	6584	2316	2977	1632	ClasMono	Monocyte|Macrophage	Ctrls_NS	0.460497
IFNg	HGID_20240123_SC1	20240123	CTL358	1.66181	3430	1637	2993	1623	ClasMono	Monocyte|Macrophage	Ctrls_NS	-0.0263662
IFNg	HGID_20240123_SC1	20240123	CTL358	9.83607	5246	1885	3116	1640	ClasMono	Monocyte|Macrophage	Ctrls_NS	-0.0257016
IFNg	HGID_20240123_SC1	20240123	CTL358	6.48728	2713	1569	2649	1514	ClasMono	Monocyte|Macrophage	Ctrls_NS	0.0492741
IFNg	HGID_20240123_SC1	20240123	CTL358	5.26079	2224	1205	2391	1194	ClasMono	Monocyte|Macrophage	Ctrls_NS	0.182044
IFNg	HGID_20240123_SC1	20240123	CTL358	9.7116	1699	1050	2197	1030	ClasMono	Monocyte|Macrophage	Ctrls_NS	0.0239987
IFNg	HGID_20240123_SC1	20240123	CTL358	4.32353	11634	3521	2682	1499	ClasMono	Monocyte|Macrophage	Ctrls_NS	-0.0175207
IFNg	HGID_20240123_SC1	20240123	CTL358	5.85637	10416	2817	2685	1288	ClasMono	Monocyte|Macrophage	Ctrls_NS	-0.010963
IFNg	HGID_20240123_SC1	20240123	CTL358	7.3515	5101	1736	3088	1569	ClasMono	Monocyte|Macrophage	Ctrls_NS	0.0363334
IFNg	HGID_20240123_SC1	20240123	CTL358	1.41196	1204	743	2307	747	ClasMono	Monocyte|Macrophage	Ctrls_NS	0.138953
IFNg	HGID_20240123_SC1	20240123	CTL358	6.92826	6524	2475	2968	1727	ClasMono	Monocyte|Macrophage	Ctrls_NS	0.260782
IFNg	HGID_20240123_SC1	20240123	CTL358	6.71702	8739	2974	2488	1258	ClasMono	Monocyte|Macrophage	Ctrls_NS	0.0741979
IFNg	HGID_20240123_SC1	20240123	CTL358	6.60402	3831	1685	3002	1662	ClasMono	Monocyte|Macrophage	Ctrls_NS	0.0212361
IFNg	HGID_20240123_SC1	20240123	CTL358	6.55441	5523	2224	3180	1905	ClasMono	Monocyte|Macrophage	Ctrls_NS	0.0487577
IFNg	HGID_20240123_SC1	20240123	CTL358	4.21602	4981	2008	3170	1865	ClasMono	Monocyte|Macrophage	Ctrls_NS	0.0585326
IFNg	HGID_20240123_SC1	20240123	CTL358	4.25792	11461	2896	2772	1360	ClasMono	Monocyte|Macrophage	Ctrls_NS	-0.0442527
IFNg	HGID_20240123_SC1	20240123	CTL358	10.4707	4355	1789	3022	1703	ClasMono	Monocyte|Macrophage	Ctrls_NS	-0.00277478
IFNg	HGID_20240123_SC1	20240123	CTL358	1.91257	732	520	1998	630	ClasMono	Monocyte|Macrophage	Ctrls_NS	0.123067
IFNg	HGID_20240123_SC1	20240123	CTL358	4.98071	8553	3172	2521	1393	ClasMono	Monocyte|Macrophage	Ctrls_NS	0.103125
IFNg	HGID_20240123_SC1	20240123	CTL358	3.32062	4457	1815	3077	1758	ClasMono	Monocyte|Macrophage	Ctrls_NS	0.293434
IFNg	HGID_20240123_SC1	20240123	CTL358	4.55376	6566	2289	2896	1548	ClasMono	Monocyte|Macrophage	Ctrls_NS	-0.0412811
IFNg	HGID_20240123_SC1	20240123	CTL358	4.3086	5431	2069	3121	1778	ClasMono	Monocyte|Macrophage	Ctrls_NS	0.167189
IFNg	HGID_20240123_SC1	20240123	CTL358	2.0664	5904	1923	3005	1488	ClasMono	Monocyte|Macrophage	Ctrls_NS	-0.0651101
IFNg	HGID_20240123_SC1	20240123	CTL358	7.30187	1123	695	2241	715	ClasMono	Monocyte|Macrophage	Ctrls_NS	0.101345
IFNg	HGID_20240123_SC1	20240123	CTL358	3.67618	5114	1853	3113	1670	ClasMono	Monocyte|Macrophage	Ctrls_NS	-0.0565619
IFNg	HGID_20240123_SC1	20240123	CTL358	4.66106	9161	2706	2609	1224	ClasMono	Monocyte|Macrophage	Ctrls_NS	0.055357
IFNg	HGID_20240123_SC1	20240123	CTL358	4.1502	506	378	1904	583	ClasMono	Monocyte|Macrophage	Ctrls_NS	0.143525
IFNg	HGID_20240123_SC1	20240123	CTL358	5.43629	6475	2800	3088	2022	ClasMono	Monocyte|Macrophage	Ctrls_NS	0.0613851
IFNg	HGID_20240123_SC1	20240123	CTL358	3.003	4995	1889	3137	1759	ClasMono	Monocyte|Macrophage	Ctrls_NS	-0.0392863
IFNg	HGID_20240123_SC1	20240123	CTL358	1.72434	8467	2671	2613	1305	ClasMono	Monocyte|Macrophage	Ctrls_NS	-0.0525951
IFNg	HGID_20240123_SC1	20240123	CTL358	5.01128	3991	1718	3018	1702	ClasMono	Monocyte|Macrophage	Ctrls_NS	-0.0316778
IFNg	HGID_20240123_SC1	20240123	CTL358	6.683	4489	1812	3080	1755	ClasMono	Monocyte|Macrophage	Ctrls_NS	-0.0274398
IFNg	HGID_20240123_SC1	20240123	CTL358	4.56948	14947	3147	2885	1361	ClasMono	Monocyte|Macrophage	Ctrls_NS	0.858052
IFNg	HGID_20240123_SC1	20240123	CTL358	6.36497	14297	3994	2663	1469	ClasMono	Monocyte|Macrophage	Ctrls_NS	0.00574004
IFNg	HGID_20240123_SC1	20240123	CTL358	5.46087	11793	2925	2735	1346	ClasMono	Monocyte|Macrophage	Ctrls_NS	-0.0152627
IFNg	HGID_20240123_SC1	20240123	CTL358	3.1454	1685	1170	2101	1130	ClasMono	Monocyte|Macrophage	Ctrls_NS	-0.000569388
IFNg	HGID_20240123_SC1	20240123	CTL358	4.00616	6490	2181	2868	1484	ClasMono	Monocyte|Macrophage	Ctrls_NS	-0.0427474
IFNg	HGID_20240123_SC1	20240123	CTL358	3.6036	555	443	1826	628	ClasMono	Monocyte|Macrophage	Ctrls_NS	0.290863
IFNg	HGID_20240123_SC1	20240123	CTL358	0.530354	8862	2424	2646	1169	ClasMono	Monocyte|Macrophage	Ctrls_NS	-0.0424865
IFNg	HGID_20240123_SC1	20240123	CTL358	2.84563	8188	2314	2637	1155	ClasMono	Monocyte|Macrophage	Ctrls_NS	0.256582
IFNg	HGID_20240123_SC1	20240123	CTL358	3.23253	2877	1596	2772	1548	ClasMono	Monocyte|Macrophage	Ctrls_NS	0.109261
IFNg	HGID_20240123_SC1	20240123	CTL358	5.91641	3972	1633	3004	1616	ClasMono	Monocyte|Macrophage	Ctrls_NS	0.126878
IFNg	HGID_20240123_SC1	20240123	CTL358	5.59087	9283	2520	2633	1139	ClasMono	Monocyte|Macrophage	Ctrls_NS	0.0227416
IFNg	HGID_20240123_SC1	20240123	CTL358	3.22525	5829	2651	3207	2108	ClasMono	Monocyte|Macrophage	Ctrls_NS	0.162977
IFNg	HGID_20240123_SC1	20240123	CTL358	3.13702	8320	2249	2666	1169	ClasMono	Monocyte|Macrophage	Ctrls_NS	0.02515
IFNg	HGID_20240123_SC1	20240123	CTL358	3.37398	10907	2938	2752	1416	ClasMono	Monocyte|Macrophage	Ctrls_NS	-0.0179503
IFNg	HGID_20240123_SC1	20240123	CTL358	4.87161	4167	1603	2991	1582	ClasMono	Monocyte|Macrophage	Ctrls_NS	-0.0270059
IFNg	HGID_20240123_SC1	20240123	CTL358	6.6609	1156	813	2177	794	ClasMono	Monocyte|Macrophage	Ctrls_NS	0.288579
IFNg	HGID_20240123_SC1	20240123	CTL358	5.387	1615	823	2241	811	ClasMono	Monocyte|Macrophage	Ctrls_NS	0.488952
IFNg	HGID_20240123_SC1	20240123	CTL358	6.35679	5443	1944	3107	1665	ClasMono	Monocyte|Macrophage	Ctrls_NS	0.0153112
IFNg	HGID_20240123_SC1	20240123	CTL358	1.74419	516	415	1850	623	ClasMono	Monocyte|Macrophage	Ctrls_NS	0.157541
IFNg	HGID_20240123_SC1	20240123	CTL358	4.20103	7760	2316	2686	1260	ClasMono	Monocyte|Macrophage	Ctrls_NS	0.116923
IFNg	HGID_20240123_SC1	20240123	CTL358	2.59806	3926	1685	2993	1665	ClasMono	Monocyte|Macrophage	Ctrls_NS	0.0910346
IFNg	HGID_20240123_SC1	20240123	CTL358	5.58075	5734	2095	3050	1675	ClasMono	Monocyte|Macrophage	Ctrls_NS	-0.0381961
IFNg	HGID_20240123_SC1	20240123	CTL358	2.10084	714	540	1848	646	ClasMono	Monocyte|Macrophage	Ctrls_NS	0.107353
IFNg	HGID_20240123_SC1	20240123	CTL358	0.96463	933	674	2022	718	ClasMono	Monocyte|Macrophage	Ctrls_NS	0.109281
IFNg	HGID_20240123_SC1	20240123	CTL358	4.23135	7988	2616	2629	1344	ClasMono	Monocyte|Macrophage	Ctrls_NS	-0.0421123
IFNg	HGID_20240123_SC1	20240123	CTL358	5.94348	19534	5028	2634	1555	ClasMono	Monocyte|Macrophage	Ctrls_NS	0.0663815
IFNg	HGID_20240123_SC1	20240123	CTL358	4.39845	8503	2671	2557	1246	ClasMono	Monocyte|Macrophage	Ctrls_NS	-0.0549326
IFNg	HGID_20240123_SC1	20240123	CTL358	13.7086	2327	1152	2435	1144	ClasMono	Monocyte|Macrophage	Ctrls_NS	-0.0164152
IFNg	HGID_20240123_SC1	20240123	CTL358	6.12992	5465	1915	3079	1592	ClasMono	Monocyte|Macrophage	Ctrls_NS	-0.0637316
IFNg	HGID_20240123_SC1	20240123	CTL358	1.68421	950	657	2054	705	ClasMono	Monocyte|Macrophage	Ctrls_NS	-0.0113949
IFNg	HGID_20240123_SC1	20240123	CTL358	5.32995	4728	1860	3129	1778	ClasMono	Monocyte|Macrophage	Ctrls_NS	-0.0651101
IFNg	HGID_20240123_SC1	20240123	CTL358	5.33791	6407	2255	2950	1596	ClasMono	Monocyte|Macrophage	Ctrls_NS	-0.00375483
IFNg	HGID_20240123_SC1	20240123	CTL358	2.13785	2713	1329	2692	1316	ClasMono	Monocyte|Macrophage	Ctrls_NS	-0.0101369
IFNg	HGID_20240123_SC1	20240123	CTL358	5.2671	6683	2034	2834	1342	ClasMono	Monocyte|Macrophage	Ctrls_NS	0.0483586
IFNg	HGID_20240123_SC1	20240123	CTL358	2.65604	753	565	1888	666	ClasMono	Monocyte|Macrophage	Ctrls_NS	0.138807
IFNg	HGID_20240123_SC1	20240123	CTL358	3.93134	5418	2085	3132	1797	ClasMono	Monocyte|Macrophage	Ctrls_NS	0.024738
IFNg	HGID_20240123_SC1	20240123	CTL358	4.71255	8297	2382	2603	1180	ClasMono	Monocyte|Macrophage	Ctrls_NS	0.0555054
IFNg	HGID_20240123_SC1	20240123	CTL358	2.3584	4961	1792	3131	1672	ClasMono	Monocyte|Macrophage	Ctrls_NS	-0.0247933
IFNg	HGID_20240123_SC1	20240123	CTL358	3.79238	16665	3627	2721	1416	ClasMono	Monocyte|Macrophage	Ctrls_NS	-0.0588304
IFNg	HGID_20240123_SC1	20240123	CTL358	4.41146	4783	1745	3108	1660	ClasMono	Monocyte|Macrophage	Ctrls_NS	-0.025155
IFNg	HGID_20240123_SC1	20240123	CTL358	4.79371	10931	2961	2725	1408	ClasMono	Monocyte|Macrophage	Ctrls_NS	-0.0210073
IFNg	HGID_20240123_SC1	20240123	CTL358	2.91473	6450	2284	2916	1592	ClasMono	Monocyte|Macrophage	Ctrls_NS	-0.00995097
IFNg	HGID_20240123_SC1	20240123	CTL358	4.94441	3418	1856	3013	1799	ClasMono	Monocyte|Macrophage	Ctrls_NS	0.137685
IFNg	HGID_20240123_SC1	20240123	CTL358	9.9157	7473	2093	2821	1206	ClasMono	Monocyte|Macrophage	Ctrls_NS	0.068015
IFNg	HGID_20240123_SC1	20240123	CTL358	1.58061	1898	1238	2230	1203	ClasMono	Monocyte|Macrophage	Ctrls_NS	0.0478013
IFNg	HGID_20240123_SC1	20240123	CTL358	4.87146	18516	3803	2663	1334	ClasMono	Monocyte|Macrophage	Ctrls_NS	0.0102035
IFNg	HGID_20240123_SC1	20240123	CTL358	4.66621	5872	1938	2992	1493	ClasMono	Monocyte|Macrophage	Ctrls_NS	0.544216
IFNg	HGID_20240123_SC1	20240123	CTL358	1.26883	2522	1284	2538	1277	ClasMono	Monocyte|Macrophage	Ctrls_NS	0.132861
IFNg	HGID_20240123_SC1	20240123	CTL358	1.24088	1370	894	2301	888	ClasMono	Monocyte|Macrophage	Ctrls_NS	0.183652
IFNg	HGID_20240123_SC1	20240123	CTL358	11.5194	1007	701	2053	727	ClasMono	Monocyte|Macrophage	Ctrls_NS	0.0192339
IFNg	HGID_20240123_SC1	20240123	CTL358	1.99336	3010	1412	2868	1402	ClasMono	Monocyte|Macrophage	Ctrls_NS	0.0551253
IFNg	HGID_20240123_SC1	20240123	CTL358	1.73228	1905	1166	2219	1125	ClasMono	Monocyte|Macrophage	Ctrls_NS	0.123641
IFNg	HGID_20240123_SC1	20240123	CTL358	4.62333	4261	1877	3079	1834	ClasMono	Monocyte|Macrophage	Ctrls_NS	0.0505103
IFNg	HGID_20240123_SC1	20240123	CTL358	2.35849	2120	1322	2274	1286	ClasMono	Monocyte|Macrophage	Ctrls_NS	-0.0323417
IFNg	HGID_20240123_SC1	20240123	CTL358	2.04429	587	494	1813	677	ClasMono	Monocyte|Macrophage	Ctrls_NS	0.142851
IFNg	HGID_20240123_SC1	20240123	CTL358	5.27661	5477	2374	3162	2002	ClasMono	Monocyte|Macrophage	Ctrls_NS	-0.0234964
IFNg	HGID_20240123_SC1	20240123	CTL358	4.55645	9920	2392	2706	1151	ClasMono	Monocyte|Macrophage	Ctrls_NS	-0.0366745
IFNg	HGID_20240123_SC1	20240123	CTL358	3.39652	1266	905	2306	892	ClasMono	Monocyte|Macrophage	Ctrls_NS	0.0299659
IFNg	HGID_20240123_SC1	20240123	CTL358	0.669216	1046	774	2028	777	ClasMono	Monocyte|Macrophage	Ctrls_NS	0.201975
IFNg	HGID_20240123_SC1	20240123	CTL358	2.42743	3996	1639	3000	1624	ClasMono	Monocyte|Macrophage	Ctrls_NS	0.151278
IFNg	HGID_20240123_SC1	20240123	CTL358	4.86166	8783	2339	2631	1117	ClasMono	Monocyte|Macrophage	Ctrls_NS	-0.0600225
IFNg	HGID_20240123_SC1	20240123	CTL358	3.67811	4921	2068	3180	1906	ClasMono	Monocyte|Macrophage	Ctrls_NS	0.0127175
IFNg	HGID_20240123_SC1	20240123	CTL358	4.06162	714	526	1889	641	ClasMono	Monocyte|Macrophage	Ctrls_NS	0.0185565
IFNg	HGID_20240123_SC1	20240123	CTL358	7.98755	964	645	2044	674	ClasMono	Monocyte|Macrophage	Ctrls_NS	0.0321135
IFNg	HGID_20240123_SC1	20240123	CTL358	4.68962	4414	1904	3114	1871	ClasMono	Monocyte|Macrophage	Ctrls_NS	-0.009196
IFNg	HGID_20240123_SC1	20240123	CTL358	14.4665	3871	1786	3053	1729	ClasMono	Monocyte|Macrophage	Ctrls_NS	0.0415972
IFNg	HGID_20240123_SC1	20240123	CTL358	5.65874	8076	3213	2567	1492	ClasMono	Monocyte|Macrophage	Ctrls_NS	0.147548
IFNg	HGID_20240123_SC1	20240123	CTL358	3.65192	4792	1807	3103	1700	ClasMono	Monocyte|Macrophage	Ctrls_NS	0.0152188
IFNg	HGID_20240123_SC1	20240123	CTL358	7.15894	6663	2219	2858	1480	ClasMono	Monocyte|Macrophage	Ctrls_NS	0.0398958
IFNg	HGID_20240123_SC1	20240123	CTL358	4.57809	9611	2245	2678	1069	ClasMono	Monocyte|Macrophage	Ctrls_NS	0.000996409
IFNg	HGID_20240123_SC1	20240123	CTL358	6.78895	4743	1844	3107	1751	ClasMono	Monocyte|Macrophage	Ctrls_NS	-0.00477225
IFNg	HGID_20240123_SC1	20240123	CTL358	5.18072	4980	1809	3103	1676	ClasMono	Monocyte|Macrophage	Ctrls_NS	0.0230841
IFNg	HGID_20240123_SC1	20240123	CTL358	2.44081	8194	2654	2588	1278	ClasMono	Monocyte|Macrophage	Ctrls_NS	-0.0601426
IFNg	HGID_20240123_SC1	20240123	CTL358	1.95122	615	454	1972	617	ClasMono	Monocyte|Macrophage	Ctrls_NS	0.0674557
IFNg	HGID_20240123_SC1	20240123	CTL358	2.75905	6379	2295	2974	1682	ClasMono	Monocyte|Macrophage	Ctrls_NS	-0.0506041
IFNg	HGID_20240123_SC1	20240123	CTL358	3.01275	5178	2030	3164	1820	ClasMono	Monocyte|Macrophage	Ctrls_NS	0.0135999
IFNg	HGID_20240123_SC1	20240123	CTL358	4.86381	514	401	1833	596	ClasMono	Monocyte|Macrophage	Ctrls_NS	0.0462009
IFNg	HGID_20240123_SC1	20240123	CTL358	7.01672	6399	2219	2910	1560	ClasMono	Monocyte|Macrophage	Ctrls_NS	-0.0118563
IFNg	HGID_20240123_SC1	20240123	CTL358	2.17842	1928	1341	2132	1277	ClasMono	Monocyte|Macrophage	Ctrls_NS	0.113682
IFNg	HGID_20240123_SC1	20240123	CTL358	1.7982	1001	741	2060	768	ClasMono	Monocyte|Macrophage	Ctrls_NS	0.362811
IFNg	HGID_20240123_SC1	20240123	CTL358	4.58801	9721	2864	2666	1362	ClasMono	Monocyte|Macrophage	Ctrls_NS	-0.0568219
IFNg	HGID_20240123_SC1	20240123	CTL358	3.23064	17334	5006	2794	1812	ClasMono	Monocyte|Macrophage	Ctrls_NS	0.165342
IFNg	HGID_20240123_SC1	20240123	CTL358	4.99828	5802	1969	3038	1584	ClasMono	Monocyte|Macrophage	Ctrls_NS	0.074076
IFNg	HGID_20240123_SC1	20240123	CTL358	3.67347	2695	1315	2675	1302	ClasMono	Monocyte|Macrophage	Ctrls_NS	0.03302
IFNg	HGID_20240123_SC1	20240123	CTL358	1.35059	1777	1118	2194	1090	ClasMono	Monocyte|Macrophage	Ctrls_NS	0.0914575
IFNg	HGID_20240123_SC1	20240123	CTL358	7.79559	4990	1609	3054	1467	ClasMono	Monocyte|Macrophage	Ctrls_NS	-0.0374727
IFNg	HGID_20240123_SC1	20240123	CTL358	5.53565	11164	3449	2635	1450	ClasMono	Monocyte|Macrophage	Ctrls_NS	0.0501478
IFNg	HGID_20240123_SC1	20240123	CTL358	4.51713	10272	2983	2715	1416	ClasMono	Monocyte|Macrophage	Ctrls_NS	-0.0524624
IFNg	HGID_20240123_SC1	20240123	CTL358	1.51091	1787	976	2302	973	ClasMono	Monocyte|Macrophage	Ctrls_NS	0.208049
IFNg	HGID_20240123_SC1	20240123	CTL358	6.90763	1245	829	2303	830	ClasMono	Monocyte|Macrophage	Ctrls_NS	0.0348827
IFNg	HGID_20240123_SC1	20240123	CTL358	4.4464	7939	2518	2604	1252	ClasMono	Monocyte|Macrophage	Ctrls_NS	-0.0475001
IFNg	HGID_20240123_SC1	20240123	CTL358	3.42338	12882	3054	2779	1362	ClasMono	Monocyte|Macrophage	Ctrls_NS	0.0135563
IFNg	HGID_20240123_SC1	20240123	CTL358	0.49975	2001	1202	2268	1176	ClasMono	Monocyte|Macrophage	Ctrls_NS	0.0394516
IFNg	HGID_20240123_SC1	20240123	CTL358	2.97519	11327	3909	2660	1633	ClasMono	Monocyte|Macrophage	Ctrls_NS	0.113836
IFNg	HGID_20240123_SC1	20240123	CTL358	1.3009	3536	1838	3024	1772	ClasMono	Monocyte|Macrophage	Ctrls_NS	0.120112
IFNg	HGID_20240123_SC1	20240123	CTL358	2.41701	6868	2125	2892	1413	ClasMono	Monocyte|Macrophage	Ctrls_NS	-0.0105958
IFNg	HGID_20240123_SC1	20240123	CTL358	3.50837	8722	2616	2578	1197	ClasMono	Monocyte|Macrophage	Ctrls_NS	0.279669
IFNg	HGID_20240123_SC1	20240123	CTL358	1.23926	6052	2005	2982	1496	ClasMono	Monocyte|Macrophage	Ctrls_NS	0.0607671
IFNg	HGID_20240123_SC1	20240123	CTL358	6.36746	7130	2805	2852	1681	ClasMono	Monocyte|Macrophage	Ctrls_NS	0.00637581
IFNg	HGID_20240123_SC1	20240123	CTL358	6.40582	5495	1980	3121	1665	ClasMono	Monocyte|Macrophage	Ctrls_NS	-0.0315853
IFNg	HGID_20240123_SC1	20240123	CTL358	1.36364	660	533	1780	676	ClasMono	Monocyte|Macrophage	Ctrls_NS	0.130761
IFNg	HGID_20240123_SC1	20240123	CTL358	4.05759	764	594	1863	692	ClasMono	Monocyte|Macrophage	Ctrls_NS	0.175096
IFNg	HGID_20240123_SC1	20240123	CTL358	4.19646	3217	1537	2932	1521	ClasMono	Monocyte|Macrophage	Ctrls_NS	0.101615
IFNg	HGID_20240123_SC1	20240123	CTL358	4.19435	12493	3139	2767	1379	ClasMono	Monocyte|Macrophage	Ctrls_NS	-0.0234745
IFNg	HGID_20240123_SC1	20240123	CTL358	6.69975	5642	2206	3193	1826	ClasMono	Monocyte|Macrophage	Ctrls_NS	0.0392271
IFNg	HGID_20240123_SC1	20240123	CTL358	5.74847	11116	3746	2655	1613	ClasMono	Monocyte|Macrophage	Ctrls_NS	0.118881
IFNg	HGID_20240123_SC1	20240123	CTL358	5.15464	6790	2064	2818	1332	ClasMono	Monocyte|Macrophage	Ctrls_NS	0.0480647
IFNg	HGID_20240123_SC1	20240123	CTL358	1.46082	753	504	1977	605	ClasMono	Monocyte|Macrophage	Ctrls_NS	0.234002
IFNg	HGID_20240123_SC1	20240123	CTL358	4.36817	8333	2953	2511	1335	ClasMono	Monocyte|Macrophage	Ctrls_NS	0.0346569
IFNg	HGID_20240123_SC1	20240123	CTL358	5.08701	747	545	1926	661	ClasMono	Monocyte|Macrophage	Ctrls_NS	0.0791534
IFNg	HGID_20240123_SC1	20240123	CTL358	4.43388	11570	3250	2700	1435	ClasMono	Monocyte|Macrophage	Ctrls_NS	0.0253951
IFNg	HGID_20240123_SC1	20240123	CTL358	6.19391	7911	2556	2637	1301	ClasMono	Monocyte|Macrophage	Ctrls_NS	0.00693044
IFNg	HGID_20240123_SC1	20240123	CTL358	3.02625	8228	2328	2624	1163	ClasMono	Monocyte|Macrophage	Ctrls_NS	-0.0629133
IFNg	HGID_20240123_SC1	20240123	CTL358	5.08475	1003	720	2029	744	ClasMono	Monocyte|Macrophage	Ctrls_NS	0.0260806
IFNg	HGID_20240123_SC1	20240123	CTL358	7.34925	4776	1738	3100	1629	ClasMono	Monocyte|Macrophage	Ctrls_NS	-0.0252559
IFNg	HGID_20240123_SC1	20240123	CTL358	4.85975	5597	2083	3118	1731	ClasMono	Monocyte|Macrophage	Ctrls_NS	-0.025969
IFNg	HGID_20240123_SC1	20240123	CTL358	3.43832	7969	2410	2697	1281	ClasMono	Monocyte|Macrophage	Ctrls_NS	0.0013187
IFNg	HGID_20240123_SC1	20240123	CTL358	2.64929	11890	3272	2724	1422	ClasMono	Monocyte|Macrophage	Ctrls_NS	-0.0457876
IFNg	HGID_20240123_SC1	20240123	CTL358	6.90093	2362	1133	2444	1118	ClasMono	Monocyte|Macrophage	Ctrls_NS	0.0376462
IFNg	HGID_20240123_SC1	20240123	CTL358	2.77732	6085	2023	2983	1525	ClasMono	Monocyte|Macrophage	Ctrls_NS	-0.0474244
IFNg	HGID_20240123_SC1	20240123	CTL358	4.30799	10260	2590	2686	1219	ClasMono	Monocyte|Macrophage	Ctrls_NS	0.0148179
IFNg	HGID_20240123_SC1	20240123	CTL358	4.93165	7462	2377	2727	1310	ClasMono	Monocyte|Macrophage	Ctrls_NS	-0.0559395
IFNg	HGID_20240123_SC1	20240123	CTL358	7.94333	3953	1770	3026	1748	ClasMono	Monocyte|Macrophage	Ctrls_NS	0.0116249
IFNg	HGID_20240123_SC1	20240123	CTL358	4.7194	12099	3930	2676	1589	ClasMono	Monocyte|Macrophage	Ctrls_NS	-0.0367566
IFNg	HGID_20240123_SC1	20240123	CTL358	4.70348	4401	1820	3053	1765	ClasMono	Monocyte|Macrophage	Ctrls_NS	-0.02651
IFNg	HGID_20240123_SC1	20240123	CTL358	5.02152	697	468	1998	594	ClasMono	Monocyte|Macrophage	Ctrls_NS	0.33209
IFNg	HGID_20240123_SC1	20240123	CTL358	2.29478	8759	2749	2577	1247	ClasMono	Monocyte|Macrophage	Ctrls_NS	-0.0547703
IFNg	HGID_20240123_SC1	20240123	CTL358	6.81405	3302	1809	2975	1758	ClasMono	Monocyte|Macrophage	Ctrls_NS	0.0882925
IFNg	HGID_20240123_SC1	20240123	CTL358	3.91371	5238	2013	3130	1773	ClasMono	Monocyte|Macrophage	Ctrls_NS	-0.0197701
IFNg	HGID_20240123_SC1	20240123	CTL358	4.47552	6435	2320	2944	1620	ClasMono	Monocyte|Macrophage	Ctrls_NS	-0.0272388
IFNg	HGID_20240123_SC1	20240123	CTL358	5.13444	7810	3021	2673	1522	ClasMono	Monocyte|Macrophage	Ctrls_NS	0.104894
IFNg	HGID_20240123_SC1	20240123	CTL358	5.79408	2399	1136	2479	1124	ClasMono	Monocyte|Macrophage	Ctrls_NS	0.0654002
IFNg	HGID_20240123_SC1	20240123	CTL358	4.6497	3183	1607	2935	1590	ClasMono	Monocyte|Macrophage	Ctrls_NS	0.105403
IFNg	HGID_20240123_SC1	20240123	CTL358	4.72558	6031	2116	3019	1628	ClasMono	Monocyte|Macrophage	Ctrls_NS	-0.0262287
IFNg	HGID_20240123_SC1	20240123	CTL358	7.49246	11278	3958	2598	1582	ClasMono	Monocyte|Macrophage	Ctrls_NS	0.147238
IFNg	HGID_20240123_SC1	20240123	CTL358	4.71489	4963	2003	3184	1861	ClasMono	Monocyte|Macrophage	Ctrls_NS	0.0369915
IFNg	HGID_20240123_SC1	20240123	CTL358	4.93638	6523	2601	3023	1794	ClasMono	Monocyte|Macrophage	Ctrls_NS	-0.0603843
IFNg	HGID_20240123_SC1	20240123	CTL358	7.84314	4335	1815	3065	1781	ClasMono	Monocyte|Macrophage	Ctrls_NS	-0.0079266
IFNg	HGID_20240123_SC1	20240123	CTL358	4.18179	5787	2484	3164	2005	ClasMono	Monocyte|Macrophage	Ctrls_NS	-0.00250774
IFNg	HGID_20240123_SC1	20240123	CTL358	5.49294	9139	3326	2523	1368	ClasMono	Monocyte|Macrophage	Ctrls_NS	0.153588
IFNg	HGID_20240123_SC1	20240123	CTL358	5.03329	5106	2398	3224	2116	ClasMono	Monocyte|Macrophage	Ctrls_NS	0.0194215
IFNg	HGID_20240123_SC1	20240123	CTL358	5.40783	6694	2024	2849	1330	ClasMono	Monocyte|Macrophage	Ctrls_NS	-0.0489779
IFNg	HGID_20240123_SC1	20240123	CTL358	6.88367	1874	1063	2279	1041	ClasMono	Monocyte|Macrophage	Ctrls_NS	0.0738239
IFNg	HGID_20240123_SC1	20240123	CTL358	6.23213	1749	1109	2203	1092	ClasMono	Monocyte|Macrophage	Ctrls_NS	0.0371024
IFNg	HGID_20240123_SC1	20240123	CTL358	3.85223	11396	3527	2641	1465	ClasMono	Monocyte|Macrophage	Ctrls_NS	0.0695587
IFNg	HGID_20240123_SC1	20240123	CTL358	2.51631	1073	770	2116	775	ClasMono	Monocyte|Macrophage	Ctrls_NS	0.116129
IFNg	HGID_20240123_SC1	20240123	CTL358	3.75154	6504	2216	2901	1508	ClasMono	Monocyte|Macrophage	Ctrls_NS	-0.0575803
IFNg	HGID_20240123_SC1	20240123	CTL358	5.53571	5040	1845	3120	1677	ClasMono	Monocyte|Macrophage	Ctrls_NS	-0.0572709
IFNg	HGID_20240123_SC1	20240123	CTL358	4.40156	7929	2436	2631	1239	ClasMono	Monocyte|Macrophage	Ctrls_NS	-0.0256109
IFNg	HGID_20240123_SC1	20240123	CTL358	4.56925	8404	2303	2612	1137	ClasMono	Monocyte|Macrophage	Ctrls_NS	-0.0172544
IFNg	HGID_20240123_SC1	20240123	CTL358	2.96109	14623	4054	2846	1705	ClasMono	Monocyte|Macrophage	Ctrls_NS	0.0675176
IFNg	HGID_20240123_SC1	20240123	CTL358	1.53499	2215	1167	2391	1153	ClasMono	Monocyte|Macrophage	Ctrls_NS	0.125082
IFNg	HGID_20240123_SC1	20240123	CTL358	6.10151	1852	1157	2192	1117	ClasMono	Monocyte|Macrophage	Ctrls_NS	0.0492886
IFNg	HGID_20240123_SC1	20240123	CTL358	3.89171	591	429	1962	583	ClasMono	Monocyte|Macrophage	Ctrls_NS	0.0734185
IFNg	HGID_20240123_SC1	20240123	CTL358	11.2738	683	466	1959	611	ClasMono	Monocyte|Macrophage	Ctrls_NS	0.319261
IFNg	HGID_20240123_SC1	20240123	CTL358	2.66497	3152	1496	2914	1480	ClasMono	Monocyte|Macrophage	Ctrls_NS	-0.0491006
IFNg	HGID_20240123_SC1	20240123	CTL358	3.7515	3332	1423	2930	1407	ClasMono	Monocyte|Macrophage	Ctrls_NS	0.047355
IFNg	HGID_20240123_SC1	20240123	CTL358	4.40442	8605	3065	2466	1287	ClasMono	Monocyte|Macrophage	Ctrls_NS	-0.0196536
IFNg	HGID_20240123_SC1	20240123	CTL358	2.61866	611	470	1841	634	ClasMono	Monocyte|Macrophage	Ctrls_NS	0.0766766
IFNg	HGID_20240123_SC1	20240123	CTL358	4.0765	5961	2217	3059	1733	ClasMono	Monocyte|Macrophage	Ctrls_NS	-0.034737
IFNg	HGID_20240123_SC1	20240123	CTL358	3.43481	17410	3796	2692	1382	ClasMono	Monocyte|Macrophage	Ctrls_NS	-0.0511994
IFNg	HGID_20240123_SC1	20240123	CTL358	2.0596	2282	1374	2342	1327	ClasMono	Monocyte|Macrophage	Ctrls_NS	0.1714
IFNg	HGID_20240123_SC1	20240123	CTL358	6.20221	8239	3018	2421	1262	ClasMono	Monocyte|Macrophage	Ctrls_NS	0.119303
IFNg	HGID_20240123_SC1	20240123	CTL358	6.91096	6222	2078	2962	1541	ClasMono	Monocyte|Macrophage	Ctrls_NS	-0.0448042
IFNg	HGID_20240123_SC1	20240123	CTL358	1.84805	974	752	1979	775	ClasMono	Monocyte|Macrophage	Ctrls_NS	0.0712051
IFNg	HGID_20240123_SC1	20240123	CTL358	10.206	5438	2478	3216	2069	ClasMono	Monocyte|Macrophage	Ctrls_NS	0.145899
IFNg	HGID_20240123_SC1	20240123	CTL358	4.66711	15170	3584	2779	1470	ClasMono	Monocyte|Macrophage	Ctrls_NS	-0.0155543
IFNg	HGID_20240123_SC1	20240123	CTL358	2.55354	12375	3588	2675	1523	ClasMono	Monocyte|Macrophage	Ctrls_NS	-0.0134058
IFNg	HGID_20240123_SC1	20240123	CTL358	0.882353	1020	741	2059	775	ClasMono	Monocyte|Macrophage	Ctrls_NS	0.0564971
IFNg	HGID_20240123_SC1	20240123	CTL358	4.13879	15246	3479	2743	1440	ClasMono	Monocyte|Macrophage	Ctrls_NS	-0.0531935
IFNg	HGID_20240123_SC1	20240123	CTL358	9.56113	2552	1198	2562	1189	ClasMono	Monocyte|Macrophage	Ctrls_NS	0.0360157
IFNg	HGID_20240123_SC1	20240123	CTL358	4.73356	3528	1425	2979	1410	ClasMono	Monocyte|Macrophage	Ctrls_NS	0.0347639
IFNg	HGID_20240123_SC1	20240123	CTL358	6.36603	12174	3304	2696	1407	ClasMono	Monocyte|Macrophage	Ctrls_NS	-0.0344822
IFNg	HGID_20240123_SC1	20240123	CTL358	2.66193	1127	702	2243	724	ClasMono	Monocyte|Macrophage	Ctrls_NS	0.221078
IFNg	HGID_20240123_SC1	20240123	CTL358	13.1139	2036	880	2365	875	ClasMono	Monocyte|Macrophage	Ctrls_NS	0.216924
IFNg	HGID_20240123_SC1	20240123	CTL358	1.14613	1047	755	2065	762	ClasMono	Monocyte|Macrophage	Ctrls_NS	-0.00881504
IFNg	HGID_20240123_SC1	20240123	CTL358	10.8397	4216	1862	3049	1753	ClasMono	Monocyte|Macrophage	Ctrls_NS	0.166087
IFNg	HGID_20240123_SC1	20240123	CTL358	8.45324	556	420	1890	613	ClasMono	Monocyte|Macrophage	Ctrls_NS	0.141226
IFNg	HGID_20240123_SC1	20240123	CTL358	5.41855	8637	2835	2497	1222	ClasMono	Monocyte|Macrophage	Ctrls_NS	0.04379
IFNg	HGID_20240123_SC1	20240123	CTL358	4.01052	1521	978	2178	954	ClasMono	Monocyte|Macrophage	Ctrls_NS	0.108868
IFNg	HGID_20240123_SC1	20240123	CTL358	3.81651	5450	1839	3059	1571	ClasMono	Monocyte|Macrophage	Ctrls_NS	0.0164305
IFNg	HGID_20240123_SC1	20240123	CTL358	5.1719	6748	2025	2856	1370	ClasMono	Monocyte|Macrophage	Ctrls_NS	0.109123
IFNg	HGID_20240123_SC1	20240123	CTL358	3.64098	1181	718	2255	710	ClasMono	Monocyte|Macrophage	Ctrls_NS	0.26308
IFNg	HGID_20240123_SC1	20240123	CTL358	1.96271	5095	1979	3141	1806	ClasMono	Monocyte|Macrophage	Ctrls_NS	-0.0554136
IFNg	HGID_20240123_SC1	20240123	CTL358	1.75969	9263	2663	2679	1281	ClasMono	Monocyte|Macrophage	Ctrls_NS	0.0172248
IFNg	HGID_20240123_SC1	20240123	CTL358	4.75434	6920	2324	2837	1493	ClasMono	Monocyte|Macrophage	Ctrls_NS	-0.060275
IFNg	HGID_20240123_SC1	20240123	CTL358	4.5767	5091	1895	3144	1723	ClasMono	Monocyte|Macrophage	Ctrls_NS	0.113912
IFNg	HGID_20240123_SC1	20240123	CTL358	3.40557	3230	1270	2896	1261	ClasMono	Monocyte|Macrophage	Ctrls_NS	0.00325519
IFNg	HGID_20240123_SC1	20240123	CTL358	7.01164	3266	1776	2949	1719	ClasMono	Monocyte|Macrophage	Ctrls_NS	0.148778
IFNg	HGID_20240123_SC1	20240123	CTL358	6.29315	3766	1915	3059	1856	ClasMono	Monocyte|Macrophage	Ctrls_NS	0.134287
IFNg	HGID_20240123_SC1	20240123	CTL358	5.00456	12069	2868	2798	1293	ClasMono	Monocyte|Macrophage	Ctrls_NS	-0.0395287
IFNg	HGID_20240123_SC1	20240123	CTL358	4.64684	11298	2987	2735	1328	ClasMono	Monocyte|Macrophage	Ctrls_NS	-0.0552508
IFNg	HGID_20240123_SC1	20240123	CTL358	22.9367	3841	1761	3057	1702	ClasMono	Monocyte|Macrophage	Ctrls_NS	0.0430822
IFNg	HGID_20240123_SC1	20240123	CTL358	5.91527	2502	1518	2473	1464	ClasMono	Monocyte|Macrophage	Ctrls_NS	0.0565745
IFNg	HGID_20240123_SC1	20240123	CTL358	7.93226	10098	2642	2690	1248	ClasMono	Monocyte|Macrophage	Ctrls_NS	-0.021835
IFNg	HGID_20240123_SC1	20240123	CTL358	4.41558	14630	3425	2747	1418	ClasMono	Monocyte|Macrophage	Ctrls_NS	-0.0356237
IFNg	HGID_20240123_SC1	20240123	CTL358	4.31173	16861	3655	2726	1330	ClasMono	Monocyte|Macrophage	Ctrls_NS	0.0643439
IFNg	HGID_20240123_SC1	20240123	CTL358	3.91081	2915	1364	2823	1352	ClasMono	Monocyte|Macrophage	Ctrls_NS	0.386723
IFNg	HGID_20240123_SC1	20240123	CTL358	5.94644	9821	3003	2703	1467	ClasMono	Monocyte|Macrophage	Ctrls_NS	-0.0544879
IFNg	HGID_20240123_SC1	20240123	CTL358	1.36494	1392	768	2357	765	ClasMono	Monocyte|Macrophage	Ctrls_NS	0.0517285
IFNg	HGID_20240123_SC1	20240123	CTL358	2.20162	863	652	1921	726	ClasMono	Monocyte|Macrophage	Ctrls_NS	0.0487027
IFNg	HGID_20240123_SC1	20240123	CTL358	7.50339	8103	2432	2584	1154	ClasMono	Monocyte|Macrophage	Ctrls_NS	-0.0206138
IFNg	HGID_20240123_SC1	20240123	CTL358	4.52774	6670	2023	2841	1354	ClasMono	Monocyte|Macrophage	Ctrls_NS	-0.0586465
IFNg	HGID_20240123_SC1	20240123	CTL358	5.48773	8273	3217	2486	1406	ClasMono	Monocyte|Macrophage	Ctrls_NS	0.165178
IFNg	HGID_20240123_SC1	20240123	CTL358	1.21581	1645	1007	2221	991	ClasMono	Monocyte|Macrophage	Ctrls_NS	0.0774044
IFNg	HGID_20240123_SC1	20240123	CTL358	6.4257	2739	1212	2701	1191	ClasMono	Monocyte|Macrophage	Ctrls_NS	0.134644
IFNg	HGID_20240123_SC1	20240123	CTL358	4.83902	10374	2755	2711	1313	ClasMono	Monocyte|Macrophage	Ctrls_NS	-0.0299655
IFNg	HGID_20240123_SC1	20240123	CTL358	2.24436	9936	2996	2700	1434	ClasMono	Monocyte|Macrophage	Ctrls_NS	0.0144483
IFNg	HGID_20240123_SC1	20240123	CTL358	5.7971	3312	1330	2918	1315	ClasMono	Monocyte|Macrophage	Ctrls_NS	0.202292
IFNg	HGID_20240123_SC1	20240123	CTL358	3.61832	3123	1770	2899	1711	ClasMono	Monocyte|Macrophage	Ctrls_NS	0.0570894
IFNg	HGID_20240123_SC1	20240123	CTL358	4.83992	7996	2138	2751	1123	ClasMono	Monocyte|Macrophage	Ctrls_NS	-0.0110875
IFNg	HGID_20240123_SC1	20240123	CTL358	4.66036	11630	3391	2750	1554	ClasMono	Monocyte|Macrophage	Ctrls_NS	0.0116346
IFNg	HGID_20240123_SC1	20240123	CTL358	4.70453	1743	875	2313	868	ClasMono	Monocyte|Macrophage	Ctrls_NS	0.105837
IFNg	HGID_20240123_SC1	20240123	CTL358	5.7076	12825	3585	2721	1519	ClasMono	Monocyte|Macrophage	Ctrls_NS	0.00456698
IFNg	HGID_20240123_SC1	20240123	CTL358	6.2716	7813	3100	2662	1570	ClasMono	Monocyte|Macrophage	Ctrls_NS	0.0796054
IFNg	HGID_20240123_SC1	20240123	CTL358	3.50877	2850	1581	2760	1541	ClasMono	Monocyte|Macrophage	Ctrls_NS	0.134965
IFNg	HGID_20240123_SC1	20240123	CTL358	1.01911	785	599	1881	679	ClasMono	Monocyte|Macrophage	Ctrls_NS	0.138398
IFNg	HGID_20240123_SC1	20240123	CTL358	2.19105	6344	2060	2910	1479	ClasMono	Monocyte|Macrophage	Ctrls_NS	-0.00480787
IFNg	HGID_20240123_SC1	20240123	CTL358	4.81132	10600	2831	2689	1284	ClasMono	Monocyte|Macrophage	Ctrls_NS	-0.0476495
IFNg	HGID_20240123_SC1	20240123	CTL358	0.92956	4841	1984	3174	1863	ClasMono	Monocyte|Macrophage	Ctrls_NS	0.0455412
IFNg	HGID_20240123_SC1	20240123	CTL358	2.3389	2095	1349	2250	1313	ClasMono	Monocyte|Macrophage	Ctrls_NS	-0.00547839
IFNg	HGID_20240123_SC1	20240123	CTL358	1.89944	3580	1610	2996	1594	ClasMono	Monocyte|Macrophage	Ctrls_NS	0.0102515
IFNg	HGID_20240123_SC1	20240123	CTL358	5.18611	2391	1123	2468	1114	ClasMono	Monocyte|Macrophage	Ctrls_NS	-0.000987779
IFNg	HGID_20240123_SC1	20240123	CTL358	8.03975	3321	1438	2941	1419	ClasMono	Monocyte|Macrophage	Ctrls_NS	-0.00992512
IFNg	HGID_20240123_SC1	20240123	CTL358	4.00763	1048	775	2084	781	ClasMono	Monocyte|Macrophage	Ctrls_NS	0.192248
IFNg	HGID_20240123_SC1	20240123	CTL358	4.88468	10666	2604	2716	1217	ClasMono	Monocyte|Macrophage	Ctrls_NS	-0.0446304
IFNg	HGID_20240123_SC1	20240123	CTL358	10.933	2808	1495	2725	1451	ClasMono	Monocyte|Macrophage	Ctrls_NS	0.118673
IFNg	HGID_20240123_SC1	20240123	CTL358	3.23561	13815	3705	2743	1500	ClasMono	Monocyte|Macrophage	Ctrls_NS	0.0313769
IFNg	HGID_20240123_SC1	20240123	CTL358	1.64706	1275	740	2366	748	ClasMono	Monocyte|Macrophage	Ctrls_NS	-0.0358516
IFNg	HGID_20240123_SC1	20240123	CTL358	11.303	637	454	1962	612	ClasMono	Monocyte|Macrophage	Ctrls_NS	0.170524
IFNg	HGID_20240123_SC1	20240123	CTL358	4.0795	956	710	2018	745	ClasMono	Monocyte|Macrophage	Ctrls_NS	0.0190593
[truncated: 19,266 more rows]

[truncated: 103 more sheets: Figure3G, Figure3H, Figure3I, Figure3J, Figure4A, Figure4B, Figure4C, Figure4E, Figure4F, Figure4G, Figure4H, Figure5B, Figure5D, Figure5F, Figure5G, Figure5H, Figure5I, Figure5J_ATACSeq, Figure5J_Methylation, Figure5K_ATACSeq …]
