# Supplementary material for: Human LY9 governs CD4+ T-cell IFN-γ immunity to Mycobacterium tuberculosis
Source: Sci Immunol. Author manuscript; Available in PMC 2025 Jul 10. (PMC12242830; doi:10.1126/sciimmunol.ads7377)
Supplement: Table 4 — Table S4. List of antibodies used for multi-color flow cytometry. [file NIHMS2092213-supplement-Table_4.xlsx]

## Sheet: TableS4_Panel1
Reagent	Company	Catalog Number	Clone	Dilution
FcR blocking reagent	Miltenyi Biotec	130-059-901		1:50
anti-abTCR-PE/Cy7	BioLegend	306720	IP26	1:100
anti-CD3-BV421	BioLegend	300434	UCHT1	1:100
anti-CD4-redFluor 710	Tonbo Biosciences	80-0048-T100	OKT4	1:25
anti-CD8-BV711	BioLegend	301044	RPA-T8	1:100
anti-CD14-APC-Cy7	BioLegend	325620	HCD14	1:100
anti-CD16-APC	Tonbo Biosciences	20-0166-T100	3G8	1:100
anti-CD19-Super Bright 645	eBioscience	64-0198-41	SJ25C1	1:100
anti-CD56-Alexa Fluor 488	BD Biosciences	557699	B159	1:100
anti-LY9-PE	BioLegend	326108	HLy-9.1.25	1:100
Mouse IgG1 isotype control-PE	eBioscience	12-4714-42	P3.6.2.8.1	1:100

## Sheet: TableS4_Panel2_Surface1
Reagent	Company	Catalog Number	Clone	Dilution
Brilliant Stain Buffer Plus	BD Biosciences	566385		2:5
FcR blocking reagent	Miltenyi Biotec	130-059-901		1:50
MR1 tetramer-BV421	NIH Tetramer Core Facility			1:100
anti-abTCR-BB700	BD Biosciences	745944	11F2	1:25
anti-CCR4-BUV615	BD Biosciences	613000	1G1	1:25
anti-CCR6-BV650	BioLegend	353426	G034E3	1:25
anti-CXCR3-BUV737	BD Biosciences	746895	1C6	1:25
anti-CCR7-Alexa Fluor 647	BioLegend	353218	G043H7	1:25

## Sheet: TableS4_Panel2_Surface2
Reagent	Company	Catalog Number	Clone	Dilution
Brilliant Stain Buffer Plus	BD Biosciences	566385		2:5
FcR blocking reagent	Miltenyi Biotec	130-059-901		1:50
anti-CD45RA-BUV395	BD Biosciences	740315	5H9	1:50
anti-Vα7.2-Alexa Fluor 700	BioLegend	351728	3C10	1:50
anti-CD3-V450	BD Biosciences	560366	UCHT1	1:100
anti-CD4-BUV563	BD Biosciences	612912	SK3	1:100
anti-CD8-BV711	BioLegend	301044	RPA-T8	1:100
anti-CD11c-BV510	BioLegend	301633	3.9	1:100
anti-CD14-Spark NIR 685	BioLegend	367149	63D3	1:100
anti-CD16-PE/Dazzle 594	BioLegend	302054	3G8	1:100
anti-CD123-BUV496	BD Biosciences	751836	6H6	1:100
anti-HLA-DR-APC/Fire 810	BioLegend	307674	L243	1:100
anti-Vδ1-VioBright B515	Miltenyi Biotec	130-126-973	REA173	1:100
anti-Vδ2-BUV805	BD Biosciences	748580	B6	1:100

## Sheet: TableS4_Panel3
Reagent	Company	Clone	Dilution
Brilliant Stain Buffer Plus	BD Biosciences		2:5
FcR blocking reagent	Miltenyi Biotec		1:50
anti-CD3-FITC	Tonbo Biosciences	UCHT1	1:100
anti-CD4-PE	BioLegend	OKT4	1:50
anti-CD10-BUV737	BD Biosciences	HI10a	1:100
anti-CD20-Alexa Fluor 700	BD Biosciences	2H7	1:100
anti-CD27-APC	BD Biosciences	M-T271	1:20
anti-CD38-PE/Cy7	BioLegend	HIT2	1:100
anti-CD45RA-BV510	BD Biosciences	HI100	1:100

## Sheet: TableS4_Panel4_Surface1
Reagent	Company	Clone	Dilution
Brilliant Stain Buffer Plus	BD Biosciences		2:5
FcR blocking reagent	Miltenyi Biotec		1:50
MR1 tetramer-BV421	NIH Tetramer Core Facility		1:100
anti-abTCR-BB700	BD Biosciences	11F2	1:25
anti-CCR4-BUV615	BD Biosciences	1G1	1:25
anti-CCR6-BV650	BioLegend	G034E3	1:25
anti-CXCR3-BUV737	BD Biosciences	1C6	1:25
anti-CCR7-Alexa Fluor 647	BioLegend	G043H7	1:25

## Sheet: TableS4_Panel4_Surface2
Reagent	Company	Catalog Number	Clone	Dilution
Brilliant Stain Buffer Plus	BD Biosciences			2:5
FcR blocking reagent	Miltenyi Biotec			1:50
anti-CD45RA-BUV395	BD Biosciences		5H9	1:50
anti-Va7.2-Alexa Fluor 700	BioLegend		3C10	1:50
anti-CD4-BUV563	BD Biosciences		SK3	1:100
anti-CD8-BV711	BioLegend		RPA-T8	1:100
anti-CD14-Spark NIR 685	BioLegend		63D3	1:100
anti-CD16-BUV496	BioLegend	302054	3G8	1:100
anti-CD123-BUV496	BD Biosciences	751836	6H6	1:100
anti-CD56-cFluor BYG750	Cytek	SKU R7-20284	TULY56	1:100
anti-iNKT-BV480	BD Biosciences	746788	6B11	1:100
anti-Vb11-APC/Vio 770	Miltenyi Biotec	130-127-292	REA559	1:100
anti-Vd1-VioBright B515	Miltenyi Biotec		REA173	1:100
anti-Vd2-BUV805	BD Biosciences		B6	1:100

## Sheet: TableS4_Panel4_ICS
Reagent	Company	Catalog Number	Clone	Dilution
FcR blocking reagents	Miltenyi Biotec			1:50
anti-CD3-V450	BD Biosciences		UCHT1	1:100
anti-IFN-g-PE/Dazzle 594	BioLegend	502546	43.B3	1:100
anti-TNF-PE/Vio 770	Miltenyi Biotec	130-127-550	REA656	1:1000
anti-T-bet-PE/Cy5	eBioscience	15-5825-82	4B10	1:500
anti-GATA3-APC	Miltenyi Biotec	130-128-583	REA174	1:250
anti-RORgT-PE	BD Biosciences	563081	Q21-559	1:100

## Sheet: TableS4_Panel5_Surface
Reagent	Company	Catalog Number	Clone	Dilution
FcR blocking reagent	Miltenyi Biotec			1:50
anti-CD56-BUV395	BD Biosciences	563555	NCAM16.2	1:100
anti-CD4-BUV563	BD Biosciences	612913	SK3	1:200
anti-abTCR-BUV661	BD Biosciences	750019	11F2	1:50
anti-CD8-BUV737	BD Biosciences	612755	SK1	1:450
anti-Vd2-BUV805	BD Biosciences	748580	B6	1:450
MR1-BV421	provided by the NIH Tetramer Core			1:200
anti-iNKT-BV480	BD Biosciences	746788	6B11	1:50
anti-CD66b-FITC	BioLegend	305104	G10F5	1:100
anti-CD45-Alexa Fluor 532	eBioscience	58-0459-42	HI30	1:100
anti-Va7.2-PerCP/Cy5.5	BioLegend	351710	3C10	1:40
anti-Vd1-PerCP/Vio 700	Miltenyi Biotec	130-120-441	REA173	1:100
anti-CD16-PE/Fire 640	BioLegend	302068	3G8	1:100
anti-CD19-Spark NIR 685	BioLegend	302270	HIB19	1:200
anti-Vb11-APC/Vio 770	Miltenyi Biotec	130-127-292	REA559	1:50
anti-HLA-DR-APC/Fire 810	BioLegend	307674	L243	1:100

## Sheet: TableS4_Panel5_ICS
Reagent	Company	Catalog Number	Clone	Dilution
FcR blocking reagent	Miltenyi Biotec			1:50
anti-CD3-V450	BD Biosciences	560365	UCHT1	1:200
anti-T-bet-PE/Cy7	BioLegend	644824	4B10	1:1000
anti-GATA3-APC	Miltenyi Biotec	130-128-583	REA174	1:250
anti-RORgT-PE	BD Biosciences	563081	Q21-559	1:50
